# Supplementary material for: LncRNA DANA1 promotes drought tolerance and histone deacetylation of drought responsive genes in Arabidopsis
Source: EMBO Rep. 2024 Jan 2;25(2):796–812. doi: 10.1038/s44319-023-00030-4 (PMC10897447; doi:10.1038/s44319-023-00030-4)
Supplement: Supplementary file 3 — Dataset EV2 [file 44319_2023_30_MOESM3_ESM.xls]

## Sheet: lincRNA13853_mut_vs_wt.GO_signi
Dataset EV2. List of GO enrichment analysis in dana1 mutant compared with the wild type in transcriptome sequencing analysis
GO_acc	term_type	Term	p_value	FDR	entries
GO:0050896	Biological process	response to stimulus	3.9e-56	3.3e-53	// AT5G06870 // AT1G51660 // AT4G11660 // AT5G02290 // AT3G50950 // AT1G73500 // AT1G80920 // AT5G57685 // AT2G43010 // AT1G23030 // AT1G23740 // AT1G74950 // AT1G03160 // AT3G49810 // AT5G62090 // AT1G61100 // AT4G35470 // AT1G72920 // AT1G72430 // AT1G19180 // AT4G02600 // AT5G42950 // AT3G16470 // AT5G54380 // AT1G19670 // AT1G20510 // AT3G16670 // AT1G21910 // AT3G46530 // AT4G36900 // AT2G40…
GO:0010033	Biological process	response to organic substance	6.4e-43	2.7e-40	// AT3G50060 // AT1G80840 // AT3G49530 // AT4G11660 // AT1G51700 // AT2G23130 // AT4G38620 // AT1G73500 // AT4G38860 // AT3G46600 // AT4G27260 // AT5G08790 // AT1G78700 // AT4G17500 // AT1G74930 // AT2G43010 // AT1G23030 // AT1G66160 // AT1G74950 // AT1G08930 // AT4G35770 // AT4G35100 // AT5G04870 // AT3G61890 // AT3G48360 // AT1G72430 // AT3G25730 // AT3G58070 // AT1G19180 // AT5G52900 // AT4G23…
GO:0009719	Biological process	response to endogenous stimulus	5.5e-41	1.5e-38	// AT3G50060 // AT1G80840 // AT3G49530 // AT4G11660 // AT1G51700 // AT5G47220 // AT4G38620 // AT1G73500 // AT4G38860 // AT3G46600 // AT4G27260 // AT5G08790 // AT1G78700 // AT4G17500 // AT2G43010 // AT1G23030 // AT1G66160 // AT1G74950 // AT4G35770 // AT4G35100 // AT5G04870 // AT3G61890 // AT3G48360 // AT1G72430 // AT3G25730 // AT3G58070 // AT1G19180 // AT5G52900 // AT4G23810 // AT1G72450 // AT5G05…
GO:1901700	Biological process	response to oxygen-containing compound	1.9e-39	4.1e-37	// AT3G50060 // AT1G80840 // AT3G49530 // AT4G11660 // AT1G51700 // AT2G41680 // AT5G47220 // AT4G38620 // AT1G73330 // AT3G46600 // AT1G16370 // AT1G78700 // AT5G08790 // AT1G72520 // AT1G23030 // AT1G66160 // AT1G74950 // AT1G08930 // AT4G35770 // AT4G35100 // AT5G04870 // AT1G12820 // AT3G58070 // AT1G19180 // AT5G52900 // AT4G23810 // AT1G72450 // AT5G05190 // AT5G05440 // AT5G42950 // AT1G66…
GO:0042221	Biological process	response to chemical	1.1e-37	1.8e-35	// AT3G50060 // AT1G80840 // AT3G49530 // AT4G11660 // AT1G51700 // AT2G41680 // AT2G23130 // AT4G38620 // AT1G73500 // AT1G73330 // AT3G46600 // AT1G59870 // AT1G16370 // AT5G08790 // AT5G61420 // AT1G78700 // AT4G17500 // AT1G74930 // AT2G43010 // AT1G23030 // AT1G66160 // AT1G74950 // AT1G08930 // AT4G35770 // AT4G35100 // AT2G17040 // AT3G12630 // AT3G15210 // AT1G12820 // AT1G33760 // AT1G72…
GO:0006950	Biological process	response to stress	6.2e-36	8.7e-34	// AT5G06870 // AT1G51660 // AT5G02290 // AT3G50950 // AT1G73500 // AT1G23740 // AT1G74950 // AT1G03160 // AT3G49810 // AT5G62090 // AT1G61100 // AT1G72920 // AT1G19180 // AT4G02600 // AT5G42950 // AT3G16470 // AT1G20510 // AT3G16670 // AT1G21910 // AT3G46530 // AT2G40000 // AT5G27420 // AT1G13609 // AT3G52400 // AT4G26850 // AT5G10380 // AT5G08520 // AT3G56710 // AT4G11280 // AT5G46470 // AT3G07…
GO:0010243	Biological process	response to organonitrogen compound	2.4e-33	2.9e-31	// AT3G50060 // AT4G29110 // AT1G10370 // AT1G80840 // AT2G38470 // AT4G11660 // AT5G59820 // AT1G51700 // AT5G47220 // AT2G33580 // AT3G46600 // AT2G21210 // AT5G67450 // AT5G10380 // AT3G45640 // AT1G08930 // AT4G17500 // AT3G19380 // AT1G59870 // AT1G23030 // AT1G66160 // AT5G59550 // AT1G27730 // AT5G67300 // AT1G32640 // AT2G40140 // AT3G15210 // AT5G59450 // AT4G17490 // AT1G20823 // AT4G18…
GO:0010200	Biological process	response to chitin	9.2e-33	9.8e-31	// AT3G50060 // AT4G29110 // AT2G13790 // AT1G80840 // AT2G38470 // AT4G11660 // AT5G59820 // AT1G51700 // AT5G47220 // AT2G33580 // AT3G46600 // AT2G21210 // AT5G67450 // AT5G10380 // AT3G45640 // AT1G08930 // AT4G17500 // AT3G19380 // AT3G49530 // AT1G23030 // AT1G66160 // AT5G59550 // AT1G27730 // AT5G67300 // AT1G32640 // AT2G40140 // AT3G15210 // AT5G59450 // AT4G17490 // AT1G20823 // AT4G18…
GO:0007154	Biological process	cell communication	1.2e-30	1.1e-28	// AT5G06870 // AT3G49530 // AT1G51660 // AT3G04210 // AT5G02290 // AT5G47220 // AT3G50950 // AT1G73500 // AT2G19650 // AT3G09830 // AT3G23750 // AT1G78700 // AT1G65390 // AT2G43010 // AT1G74950 // AT1G33610 // AT5G04870 // AT4G35470 // AT1G72920 // AT3G48360 // AT2G31880 // AT3G49580 // AT4G16950 // AT3G25730 // AT4G37250 // AT1G19180 // AT5G12940 // AT1G72450 // AT3G08760 // AT5G46510 // AT5G05…
GO:0007165	Biological process	signal transduction	2.8e-29	2.4e-27	// AT5G06870 // AT3G49530 // AT1G51660 // AT3G04210 // AT5G02290 // AT5G47220 // AT3G50950 // AT1G73500 // AT2G19650 // AT3G09830 // AT3G23750 // AT1G78700 // AT1G65390 // AT2G43010 // AT1G74950 // AT1G33610 // AT5G04870 // AT4G35470 // AT1G72920 // AT3G48360 // AT2G31880 // AT4G16950 // AT3G25730 // AT4G37250 // AT1G19180 // AT5G12940 // AT1G72450 // AT3G08760 // AT5G46510 // AT5G05190 // AT5G05…
GO:0051716	Biological process	cellular response to stimulus	9e-29	6.2e-27	// AT3G61580 // AT5G06870 // AT3G49530 // AT1G51660 // AT3G04210 // AT2G41680 // AT5G02290 // AT5G47220 // AT3G50950 // AT1G73500 // AT2G22330 // AT3G09830 // AT3G23750 // AT1G78700 // AT1G65390 // AT1G72910 // AT2G43010 // AT4G14690 // AT1G74950 // AT1G03160 // AT3G49810 // AT1G33610 // AT5G04870 // AT4G35470 // AT1G12820 // AT1G72920 // AT1G33760 // AT2G31880 // AT3G49580 // AT4G16950 // AT3G25…
GO:0023052	Biological process	signaling	9.5e-29	6.2e-27	// AT5G06870 // AT3G49530 // AT1G51660 // AT3G04210 // AT5G02290 // AT5G47220 // AT3G50950 // AT1G73500 // AT2G19650 // AT3G09830 // AT3G23750 // AT1G78700 // AT1G65390 // AT2G43010 // AT1G74950 // AT1G33610 // AT5G04870 // AT4G35470 // AT1G72920 // AT3G48360 // AT2G31880 // AT4G16950 // AT3G25730 // AT4G37250 // AT1G19180 // AT5G12940 // AT1G72450 // AT3G08760 // AT5G46510 // AT5G05190 // AT5G05…
GO:0044700	Biological process	single organism signaling	8.4e-29	6.2e-27	// AT5G06870 // AT3G49530 // AT1G51660 // AT3G04210 // AT5G02290 // AT5G47220 // AT3G50950 // AT1G73500 // AT2G19650 // AT3G09830 // AT3G23750 // AT1G78700 // AT1G65390 // AT2G43010 // AT1G74950 // AT1G33610 // AT5G04870 // AT4G35470 // AT1G72920 // AT3G48360 // AT2G31880 // AT4G16950 // AT3G25730 // AT4G37250 // AT1G19180 // AT5G12940 // AT1G72450 // AT3G08760 // AT5G46510 // AT5G05190 // AT5G05…
GO:0009725	Biological process	response to hormone	1.4e-27	8.3e-26	// AT3G50060 // AT5G20630 // AT5G47220 // AT1G73500 // AT4G38860 // AT4G27260 // AT5G08790 // AT1G78700 // AT1G29500 // AT2G43010 // AT1G61340 // AT1G74950 // AT4G35770 // AT4G35100 // AT5G04870 // AT3G61890 // AT3G48360 // AT1G72430 // AT3G25730 // AT3G58070 // AT1G19180 // AT5G52900 // AT1G72450 // AT5G05440 // AT5G42950 // AT4G09570 // AT3G16470 // AT5G50915 // AT5G54380 // AT4G18010 // AT2G26…
GO:0006952	Biological process	defense response	7.8e-27	4.4e-25	// AT5G06870 // AT1G80840 // AT3G49530 // AT1G51660 // AT3G04210 // AT5G02290 // AT3G50950 // AT1G15010 // AT2G22330 // AT2G30770 // AT3G09830 // AT1G65390 // AT1G74950 // AT1G03160 // AT5G14930 // AT1G61100 // AT2G27500 // AT1G12820 // AT1G72920 // AT2G47730 // AT4G16950 // AT1G19180 // AT4G02600 // AT3G46530 // AT1G72450 // AT3G23110 // AT5G46510 // AT3G10190 // AT5G11250 // AT5G42950 // AT5G47…
GO:0050789	Biological process	regulation of biological process	3.4e-26	1.8e-24	// AT5G06870 // AT2G46660 // AT1G51660 // AT4G11660 // AT5G02290 // AT3G50950 // AT1G73500 // AT5G57685 // AT2G43010 // AT1G74950 // AT1G03160 // AT3G49810 // AT5G62090 // AT5G59570 // AT4G35470 // AT1G72920 // AT1G19180 // AT2G33385 // AT2G42330 // AT5G54380 // AT1G21910 // AT3G46530 // AT4G36900 // AT5G58650 // AT3G52400 // AT1G12580 // AT5G10380 // AT5G08520 // AT5G10930 // AT5G51790 // AT3G56…
GO:0050794	Biological process	regulation of cellular process	7.9e-26	3.7e-24	// AT5G06870 // AT1G51660 // AT4G11660 // AT5G02290 // AT3G50950 // AT1G73500 // AT2G43010 // AT1G74950 // AT1G03160 // AT5G62090 // AT5G59570 // AT4G35470 // AT1G72920 // AT1G19180 // AT3G23110 // AT2G42330 // AT5G54380 // AT1G21910 // AT3G46530 // AT4G36900 // AT5G58650 // AT3G52400 // AT1G12580 // AT5G10380 // AT5G08520 // AT5G10930 // AT5G51790 // AT3G56710 // AT1G23080 // AT5G46470 // AT4G17…
GO:0044699	Biological process	single-organism process	7.7e-26	3.7e-24	// AT5G06870 // AT2G46660 // AT1G51660 // AT4G14210 // AT5G02290 // AT3G50950 // AT1G73500 // AT5G56750 // AT5G26920 // AT2G43010 // AT3G45970 // AT1G23740 // AT1G74950 // AT1G03160 // AT5G43890 // AT5G62090 // AT2G31810 // AT5G59570 // AT4G35470 // AT1G72920 // AT4G36810 // AT3G10800 // AT4G02600 // AT4G13395 // AT5G11790 // AT3G23110 // AT4G27820 // AT3G12400 // AT5G11650 // AT3G16470 // AT1G76…
GO:1901698	Biological process	response to nitrogen compound	5.9e-25	2.6e-23	// AT3G50060 // AT4G29110 // AT1G10370 // AT1G80840 // AT2G38470 // AT4G11660 // AT5G59820 // AT1G51700 // AT5G47220 // AT2G33580 // AT3G46600 // AT2G21210 // AT5G67450 // AT5G10380 // AT3G45640 // AT1G08930 // AT4G17500 // AT3G19380 // AT1G59870 // AT1G23030 // AT1G66160 // AT5G59550 // AT1G27730 // AT5G59450 // AT5G67300 // AT1G32640 // AT2G40140 // AT3G15210 // AT1G12820 // AT3G48360 // AT4G17…
GO:0065007	Biological process	biological regulation	8.9e-23	3.8e-21	// AT5G06870 // AT2G46660 // AT1G51660 // AT4G11660 // AT5G02290 // AT3G50950 // AT1G73500 // AT5G56750 // AT5G57685 // AT2G43010 // AT1G74950 // AT1G03160 // AT3G49810 // AT5G62090 // AT5G59570 // AT4G35470 // AT1G72920 // AT1G19180 // AT3G23110 // AT5G56100 // AT2G42330 // AT5G54380 // AT1G12740 // AT1G21910 // AT3G46530 // AT4G36900 // AT5G58650 // AT1G13609 // AT3G52400 // AT1G12580 // AT5G10…
GO:0009628	Biological process	response to abiotic stimulus	1.9e-22	7.7e-21	// AT1G58290 // AT3G61580 // AT3G60530 // AT3G49530 // AT5G20630 // AT5G61210 // AT1G73500 // AT1G73330 // AT3G51910 // AT1G16370 // AT1G80920 // AT1G08930 // AT2G43010 // AT4G14690 // AT1G61340 // AT1G23740 // AT4G35770 // AT4G35100 // AT3G49810 // AT5G62090 // AT3G12630 // AT4G36240 // AT3G61890 // AT2G47730 // AT3G10800 // AT4G04850 // AT4G14440 // AT3G06760 // AT1G66180 // AT5G49480 // AT3G16…
GO:0044763	Biological process	single-organism cellular process	2.7e-22	1e-20	// AT5G06870 // AT1G51660 // AT4G14210 // AT5G02290 // AT3G50950 // AT1G73500 // AT5G56750 // AT5G26920 // AT2G43010 // AT3G45970 // AT1G74950 // AT1G03160 // AT5G62090 // AT2G31810 // AT4G35470 // AT1G72920 // AT1G19180 // AT4G02600 // AT5G11790 // AT3G23110 // AT5G54380 // AT1G19670 // AT1G20510 // AT1G21910 // AT3G46530 // AT4G36900 // AT3G07390 // AT5G27420 // AT3G52400 // AT1G12580 // AT5G10…
GO:0001101	Biological process	response to acid chemical	3.9e-21	1.4e-19	// AT3G50060 // AT1G80840 // AT5G47220 // AT1G73330 // AT1G16370 // AT1G08930 // AT1G72520 // AT1G61340 // AT1G74950 // AT4G35770 // AT4G35100 // AT5G04870 // AT3G58070 // AT1G19180 // AT5G52900 // AT4G23810 // AT1G72450 // AT5G05190 // AT5G05440 // AT5G42950 // AT1G66180 // AT4G09570 // AT1G17380 // AT5G01810 // AT5G50915 // AT4G18010 // AT2G26980 // AT1G21910 // AT5G27420 // AT1G63840 // AT4G11…
GO:0071495	Biological process	cellular response to endogenous stimulus	8.3e-20	2.9e-18	// AT5G47220 // AT1G73500 // AT1G78700 // AT4G17500 // AT2G43010 // AT1G74950 // AT5G04870 // AT3G48360 // AT3G25730 // AT3G58070 // AT1G19180 // AT5G52900 // AT1G72450 // AT5G05440 // AT4G09570 // AT5G01810 // AT5G54380 // AT4G18010 // AT2G26980 // AT1G21910 // AT4G36900 // AT5G43700 // AT3G52400 // AT1G12580 // AT5G08520 // AT1G61660 // AT4G39780 // AT2G46510 // AT2G44080 // AT4G30290 // AT2G32…
GO:0032870	Biological process	cellular response to hormone stimulus	2.3e-19	7.9e-18	// AT5G47220 // AT1G73500 // AT1G78700 // AT4G17500 // AT2G43010 // AT1G74950 // AT5G04870 // AT3G48360 // AT3G25730 // AT3G58070 // AT1G19180 // AT5G52900 // AT1G72450 // AT5G05440 // AT4G09570 // AT5G01810 // AT5G54380 // AT4G18010 // AT2G26980 // AT1G21910 // AT4G36900 // AT5G43700 // AT3G52400 // AT1G12580 // AT5G08520 // AT1G61660 // AT4G39780 // AT2G46510 // AT2G44080 // AT4G30290 // AT2G32…
GO:0009755	Biological process	hormone-mediated signaling pathway	2.7e-19	8.6e-18	// AT5G47220 // AT1G73500 // AT1G78700 // AT4G17500 // AT2G43010 // AT1G74950 // AT5G04870 // AT3G48360 // AT3G25730 // AT3G58070 // AT1G19180 // AT5G52900 // AT1G72450 // AT5G05440 // AT4G09570 // AT5G01810 // AT5G54380 // AT4G18010 // AT2G26980 // AT1G21910 // AT4G36900 // AT5G43700 // AT3G52400 // AT1G12580 // AT5G08520 // AT4G39780 // AT2G46510 // AT2G44080 // AT3G51550 // AT1G80340 // AT3G28…
GO:0009605	Biological process	response to external stimulus	9.2e-19	2.9e-17	// AT1G80840 // AT3G49530 // AT1G51660 // AT5G61210 // AT1G73500 // AT2G22330 // AT2G30770 // AT3G09830 // AT1G16370 // AT5G54640 // AT5G08790 // AT5G57685 // AT2G43010 // AT1G61340 // AT1G03160 // AT5G14930 // AT3G15210 // AT3G57330 // AT2G47730 // AT4G16950 // AT1G19180 // AT4G23810 // AT3G10190 // AT4G14680 // AT5G42950 // AT1G66180 // AT2G02950 // AT3G17609 // AT3G46530 // AT1G71040 // AT5G27…
GO:0071310	Biological process	cellular response to organic substance	1.2e-18	3.6e-17	// AT3G49530 // AT5G47220 // AT1G73500 // AT1G78700 // AT4G17500 // AT2G43010 // AT1G74950 // AT5G04870 // AT3G48360 // AT3G25730 // AT3G58070 // AT1G19180 // AT5G52900 // AT1G72450 // AT5G05190 // AT5G05440 // AT4G09570 // AT5G01810 // AT5G54380 // AT4G18010 // AT2G26980 // AT1G21910 // AT4G36900 // AT5G43700 // AT3G52400 // AT1G12580 // AT5G08520 // AT1G61660 // AT4G39780 // AT2G46510 // AT2G44…
GO:0009617	Biological process	response to bacterium	1.7e-18	5.1e-17	// AT5G54640 // AT5G47220 // AT2G30770 // AT4G30440 // AT1G80840 // AT2G38470 // AT4G12720 // AT3G57330 // AT3G20770 // AT5G46470 // AT5G46330 // AT2G22330 // AT5G24660 // AT2G23810 // AT3G50930 // AT3G44300 // AT3G45640 // AT4G24230 // AT2G05940 // AT3G44260 // AT4G15760 // AT1G59870 // AT1G61340 // AT1G03160 // AT4G33220 // AT5G44070 // AT5G14930 // AT1G01580 // AT5G06320 // AT3G53810 // AT3G04…
GO:0009611	Biological process	response to wounding	1.6e-16	4.4e-15	// AT3G24550 // AT4G11280 // AT1G80840 // AT1G32640 // AT5G59820 // AT5G54640 // AT1G73500 // AT1G70700 // AT2G22330 // AT2G30020 // AT3G45640 // AT3G17860 // AT5G08790 // AT3G44260 // AT1G73080 // AT3G25250 // AT1G74950 // AT4G35770 // AT2G06050 // AT5G06320 // AT1G74930 // AT1G72920 // AT3G48360 // AT1G17380 // AT1G19180 // AT1G72520 // AT4G08500 // AT1G72450 // AT5G20230 // AT3G16470 // AT1G61…
GO:0009416	Biological process	response to light stimulus	3.5e-16	9.7e-15	// AT1G58290 // AT3G60530 // AT4G14690 // AT1G80920 // AT5G01410 // AT2G43010 // AT4G35770 // AT4G36240 // AT4G04850 // AT2G41430 // AT5G20250 // AT2G21320 // AT3G17609 // AT4G18390 // AT3G03630 // AT1G44575 // AT1G56510 // AT3G56710 // AT1G80340 // AT3G28860 // AT2G26300 // AT3G59060 // AT5G26920 // AT1G08540 // AT2G06850 // AT4G03110 // AT1G09530 // AT5G17880 // AT5G20230 // AT4G12400 // AT1G74…
GO:0070887	Biological process	cellular response to chemical stimulus	4.1e-16	1.1e-14	// AT3G49530 // AT5G47220 // AT2G41680 // AT1G73500 // AT1G16370 // AT1G78700 // AT4G17500 // AT2G43010 // AT1G74950 // AT5G04870 // AT1G12820 // AT3G48360 // AT3G25730 // AT3G58070 // AT1G19180 // AT5G52900 // AT1G72450 // AT5G05190 // AT5G05440 // AT4G09570 // AT5G01810 // AT5G54380 // AT4G18010 // AT2G26980 // AT1G21910 // AT4G36900 // AT5G43700 // AT3G52400 // AT1G12580 // AT5G08520 // AT1G61…
GO:0009314	Biological process	response to radiation	1.2e-15	3.1e-14	// AT1G58290 // AT3G60530 // AT4G14690 // AT1G80920 // AT5G01410 // AT2G43010 // AT4G35770 // AT4G36240 // AT4G04850 // AT2G41430 // AT5G20250 // AT2G21320 // AT3G17609 // AT4G18390 // AT1G79050 // AT3G03630 // AT1G44575 // AT1G56510 // AT3G56710 // AT1G80340 // AT3G28860 // AT2G26300 // AT3G59060 // AT5G26920 // AT1G08540 // AT2G06850 // AT4G03110 // AT1G09530 // AT5G17880 // AT5G20230 // AT4G12…
GO:0042742	Biological process	defense response to bacterium	3.4e-15	8.6e-14	// AT5G47220 // AT2G30770 // AT1G80840 // AT2G38470 // AT4G12720 // AT3G57330 // AT3G20770 // AT5G46470 // AT5G46330 // AT2G22330 // AT5G24660 // AT2G23810 // AT3G09830 // AT4G30440 // AT5G61420 // AT4G24230 // AT2G05940 // AT3G44260 // AT1G59870 // AT1G03160 // AT4G33220 // AT5G67300 // AT5G14930 // AT5G06320 // AT3G53810 // AT3G04790 // AT5G26920 // AT5G18650 // AT5G48380 // AT2G47730 // AT5G04…
GO:0009607	Biological process	response to biotic stimulus	1.6e-14	3.9e-13	// AT1G80840 // AT3G49530 // AT1G51660 // AT5G61210 // AT1G73500 // AT2G22330 // AT2G30770 // AT3G09830 // AT5G54640 // AT5G08790 // AT5G57685 // AT1G72520 // AT1G61340 // AT1G03160 // AT5G14930 // AT3G57330 // AT2G47730 // AT4G16950 // AT1G19180 // AT4G02600 // AT3G26460 // AT3G10190 // AT5G42950 // AT2G41430 // AT3G46530 // AT5G27420 // AT1G13609 // AT3G52400 // AT4G26850 // AT1G24020 // AT1G31…
GO:0002376	Biological process	immune system process	1.8e-14	4.3e-13	// AT4G23170 // AT2G30770 // AT4G19530 // AT1G80840 // AT3G49530 // AT1G51660 // AT4G12720 // AT5G24590 // AT3G50930 // AT5G47220 // AT1G29340 // AT2G22330 // AT3G20600 // AT3G09830 // AT3G45640 // AT3G54920 // AT5G13190 // AT1G59870 // AT3G07040 // AT1G03160 // AT5G14930 // AT5G06320 // AT5G15410 // AT5G26920 // AT5G37770 // AT4G23570 // AT4G16950 // AT2G40000 // AT4G16860 // AT1G29690 // AT4G03…
GO:0033993	Biological process	response to lipid	4.3e-14	9.8e-13	// AT1G08930 // AT1G61340 // AT4G35100 // AT5G04870 // AT3G58070 // AT5G52900 // AT5G05440 // AT5G42950 // AT4G09570 // AT5G01810 // AT5G50915 // AT5G54380 // AT4G18010 // AT2G26980 // AT5G27420 // AT1G63840 // AT1G71830 // AT1G12580 // AT5G08520 // AT1G61660 // AT2G46510 // AT2G44080 // AT1G18570 // AT3G51550 // AT5G67480 // AT5G62470 // AT5G63470 // AT1G78700 // AT3G24500 // AT4G02330 // AT2G46…
GO:0051707	Biological process	response to other organism	6.3e-14	1.4e-12	// AT1G80840 // AT3G49530 // AT1G51660 // AT5G61210 // AT1G73500 // AT2G22330 // AT2G30770 // AT3G09830 // AT5G54640 // AT5G08790 // AT5G57685 // AT1G72520 // AT1G61340 // AT1G03160 // AT5G14930 // AT3G57330 // AT2G47730 // AT4G16950 // AT1G19180 // AT4G23810 // AT3G10190 // AT5G42950 // AT2G41430 // AT3G46530 // AT5G27420 // AT1G13609 // AT3G52400 // AT4G26850 // AT1G31290 // AT5G10380 // AT1G56…
GO:0043207	Biological process	response to external biotic stimulus	7.1e-14	1.5e-12	// AT1G80840 // AT3G49530 // AT1G51660 // AT5G61210 // AT1G73500 // AT2G22330 // AT2G30770 // AT3G09830 // AT5G54640 // AT5G08790 // AT5G57685 // AT1G72520 // AT1G61340 // AT1G03160 // AT5G14930 // AT3G57330 // AT2G47730 // AT4G16950 // AT1G19180 // AT4G23810 // AT3G10190 // AT5G42950 // AT2G41430 // AT3G46530 // AT5G27420 // AT1G13609 // AT3G52400 // AT4G26850 // AT1G31290 // AT5G10380 // AT1G56…
GO:0045087	Biological process	innate immune response	1.1e-12	2.2e-11	// AT4G23170 // AT4G19530 // AT3G49530 // AT1G51660 // AT4G12720 // AT3G45640 // AT5G47220 // AT1G29340 // AT2G22330 // AT3G20600 // AT3G09830 // AT3G50930 // AT3G54920 // AT5G13190 // AT1G59870 // AT3G07040 // AT1G03160 // AT5G06320 // AT5G15410 // AT5G26920 // AT5G37770 // AT4G23570 // AT4G16950 // AT2G40000 // AT4G16860 // AT1G29690 // AT4G03110 // AT1G73805 // AT4G08500 // AT1G33560 // AT4G16…
GO:0006955	Biological process	immune response	3e-12	6.1e-11	// AT4G23170 // AT4G19530 // AT3G49530 // AT1G51660 // AT4G12720 // AT3G45640 // AT5G47220 // AT1G29340 // AT2G22330 // AT3G20600 // AT3G09830 // AT3G50930 // AT3G54920 // AT5G13190 // AT1G59870 // AT3G07040 // AT1G03160 // AT5G06320 // AT5G15410 // AT5G26920 // AT5G37770 // AT4G23570 // AT4G16950 // AT2G40000 // AT4G16860 // AT1G29690 // AT4G03110 // AT1G73805 // AT4G08500 // AT1G33560 // AT4G16…
GO:0009987	Biological process	cellular process	3e-12	6.1e-11	// AT5G06870 // AT1G51660 // AT4G11660 // AT2G02950 // AT4G14210 // AT5G02290 // AT3G50950 // AT1G01540 // AT1G77890 // AT5G54940 // AT1G80920 // AT1G67470 // AT5G26920 // AT2G43010 // AT3G45970 // AT1G23030 // AT1G74950 // AT1G03160 // AT5G15450 // AT3G49810 // AT5G62090 // AT2G31810 // AT5G59570 // AT4G35470 // AT1G72920 // AT4G36810 // AT1G19180 // AT4G02600 // AT3G12400 // AT5G11790 // AT3G23…
GO:0006355	Biological process	regulation of transcription, DNA-templated	1.4e-11	2.7e-10	// AT3G50060 // AT1G80840 // AT3G49530 // AT4G11660 // AT1G51700 // AT5G47220 // AT5G04820 // AT1G73500 // AT4G04450 // AT5G54640 // AT1G78700 // AT5G08790 // AT2G43010 // AT1G25440 // AT1G25560 // AT5G62090 // AT5G59570 // AT3G15210 // AT3G61890 // AT3G48360 // AT2G42380 // AT2G43410 // AT3G58070 // AT3G10800 // AT2G18090 // AT2G42330 // AT4G23810 // AT1G72450 // AT5G50915 // AT2G21320 // AT3G17…
GO:2001141	Biological process	regulation of RNA biosynthetic process	1.5e-11	2.8e-10	// AT3G50060 // AT1G80840 // AT3G49530 // AT4G11660 // AT1G51700 // AT5G47220 // AT5G04820 // AT1G73500 // AT4G04450 // AT5G54640 // AT1G78700 // AT5G08790 // AT2G43010 // AT1G25440 // AT1G25560 // AT5G62090 // AT5G59570 // AT3G15210 // AT3G61890 // AT3G48360 // AT2G42380 // AT2G43410 // AT3G58070 // AT3G10800 // AT2G18090 // AT2G42330 // AT4G23810 // AT1G72450 // AT5G50915 // AT2G21320 // AT3G17…
GO:1903506	Biological process	regulation of nucleic acid-templated transcription	1.5e-11	2.8e-10	// AT3G50060 // AT1G80840 // AT3G49530 // AT4G11660 // AT1G51700 // AT5G47220 // AT5G04820 // AT1G73500 // AT4G04450 // AT5G54640 // AT1G78700 // AT5G08790 // AT2G43010 // AT1G25440 // AT1G25560 // AT5G62090 // AT5G59570 // AT3G15210 // AT3G61890 // AT3G48360 // AT2G42380 // AT2G43410 // AT3G58070 // AT3G10800 // AT2G18090 // AT2G42330 // AT4G23810 // AT1G72450 // AT5G50915 // AT2G21320 // AT3G17…
GO:0014070	Biological process	response to organic cyclic compound	1.5e-11	2.8e-10	// AT3G50060 // AT4G23170 // AT1G80840 // AT3G06770 // AT5G62470 // AT1G04240 // AT1G71830 // AT4G38620 // AT3G11700 // AT5G08790 // AT3G50930 // AT1G78700 // AT4G02330 // AT1G01060 // AT4G08950 // AT1G59870 // AT2G46830 // AT1G61340 // AT5G57560 // AT1G74840 // AT5G67300 // AT5G06320 // AT3G11820 // AT4G05320 // AT3G48360 // AT2G40000 // AT4G03110 // AT4G39400 // AT5G05190 // AT2G23130 // AT4G38…
GO:0051252	Biological process	regulation of RNA metabolic process	3.9e-11	7.1e-10	// AT3G50060 // AT1G80840 // AT3G49530 // AT4G11660 // AT1G51700 // AT5G47220 // AT5G04820 // AT1G73500 // AT4G04450 // AT5G54640 // AT1G78700 // AT5G08790 // AT2G43010 // AT1G25440 // AT1G25560 // AT5G62090 // AT5G59570 // AT3G15210 // AT3G61890 // AT3G48360 // AT2G42380 // AT2G43410 // AT3G58070 // AT3G10800 // AT2G18090 // AT2G42330 // AT4G23810 // AT1G72450 // AT5G50915 // AT2G21320 // AT3G17…
GO:0080134	Biological process	regulation of response to stress	4.2e-11	7.4e-10	// AT5G47220 // AT4G19530 // AT1G80840 // AT3G49530 // AT4G12720 // AT3G07780 // AT2G22330 // AT5G24660 // AT1G10370 // AT3G09830 // AT3G45640 // AT3G17860 // AT5G13190 // AT1G59870 // AT3G22275 // AT1G74950 // AT1G03160 // AT5G14930 // AT3G49810 // AT5G62090 // AT5G26920 // AT1G28280 // AT5G48380 // AT4G23570 // AT1G17380 // AT1G19180 // AT1G73805 // AT4G23810 // AT1G72450 // AT5G05190 // AT5G11…
GO:0008219	Biological process	cell death	4.5e-11	7.8e-10	// AT4G23170 // AT2G13790 // AT1G51660 // AT4G39400 // AT3G57330 // AT3G45640 // AT1G29340 // AT3G20600 // AT3G50930 // AT3G07040 // AT2G26300 // AT5G13190 // AT2G17480 // AT2G34770 // AT4G12720 // AT5G15410 // AT5G26920 // AT5G48380 // AT4G02600 // AT4G03110 // AT1G73805 // AT1G33560 // AT2G31170 // AT3G50480 // AT1G28380 // AT5G47910 // AT3G46530 // AT1G03160 // AT3G52400 // AT3G27060 // AT5G10…
GO:0009753	Biological process	response to jasmonic acid	5.6e-11	9.5e-10	// AT4G11280 // AT4G38620 // AT5G08790 // AT4G20860 // AT1G32640 // AT5G47220 // AT1G70700 // AT5G42650 // AT3G17860 // AT1G17420 // AT5G67480 // AT1G61340 // AT2G46830 // AT1G74950 // AT1G74840 // AT5G67300 // AT3G48360 // AT1G17380 // AT1G19180 // AT1G21910 // AT1G72450 // AT3G16470 // AT3G50480 // AT5G45110 // AT3G56400 // AT1G73080 // AT4G37260 // AT3G22275 // AT3G15210 // AT5G24780 // AT2G01…
GO:0048583	Biological process	regulation of response to stimulus	6.2e-11	1e-09	// AT5G01810 // AT5G47220 // AT5G63470 // AT4G19530 // AT1G80840 // AT3G49530 // AT1G51660 // AT4G12720 // AT1G70700 // AT2G22330 // AT5G24660 // AT1G10370 // AT3G09830 // AT2G01570 // AT3G45640 // AT3G17860 // AT3G21220 // AT2G26300 // AT2G43010 // AT5G13190 // AT1G59870 // AT2G31380 // AT3G59060 // AT3G22275 // AT1G74950 // AT1G03160 // AT5G67300 // AT5G14930 // AT3G49810 // AT5G62090 // AT5G26…
GO:0031326	Biological process	regulation of cellular biosynthetic process	7.9e-11	1.3e-09	// AT3G50060 // AT1G80840 // AT3G49530 // AT4G11660 // AT1G51700 // AT2G41680 // AT3G08720 // AT5G47220 // AT5G04820 // AT1G73500 // AT4G04450 // AT3G09830 // AT4G27260 // AT5G54640 // AT1G78700 // AT5G08790 // AT2G43010 // AT4G14690 // AT1G25560 // AT5G62090 // AT5G59570 // AT3G15210 // AT3G61890 // AT3G48360 // AT2G42380 // AT2G43410 // AT3G58070 // AT3G10800 // AT2G18090 // AT2G42330 // AT4G23…
GO:0019219	Biological process	regulation of nucleobase-containing compound metabolic process	8.4e-11	1.3e-09	// AT3G50060 // AT1G80840 // AT3G49530 // AT4G11660 // AT1G51700 // AT5G47220 // AT5G04820 // AT1G73500 // AT4G04450 // AT5G54640 // AT1G78700 // AT5G08790 // AT2G43010 // AT1G25440 // AT1G25560 // AT5G62090 // AT5G59570 // AT3G15210 // AT3G61890 // AT3G48360 // AT2G42380 // AT2G43410 // AT3G58070 // AT3G10800 // AT2G18090 // AT2G42330 // AT4G23810 // AT1G72450 // AT5G50915 // AT2G21320 // AT3G17…
GO:0031323	Biological process	regulation of cellular metabolic process	9e-11	1.4e-09	// AT3G50060 // AT1G80840 // AT3G49530 // AT1G51660 // AT4G11660 // AT1G51700 // AT2G41680 // AT3G08720 // AT5G47220 // AT5G04820 // AT1G73500 // AT1G73330 // AT4G04450 // AT3G09830 // AT4G27260 // AT5G54640 // AT1G78700 // AT5G08790 // AT2G43010 // AT4G14690 // AT1G25560 // AT5G62090 // AT5G59570 // AT3G15210 // AT3G61890 // AT3G48360 // AT2G42380 // AT2G43410 // AT3G58070 // AT3G10800 // AT2G18…
GO:0051171	Biological process	regulation of nitrogen compound metabolic process	9.2e-11	1.4e-09	// AT3G50060 // AT1G80840 // AT3G49530 // AT4G11660 // AT1G51700 // AT2G41680 // AT3G08720 // AT5G47220 // AT5G04820 // AT1G73500 // AT4G04450 // AT4G27260 // AT5G54640 // AT1G78700 // AT5G08790 // AT2G43010 // AT4G14690 // AT1G25560 // AT5G62090 // AT5G59570 // AT3G15210 // AT3G61890 // AT3G48360 // AT2G42380 // AT2G43410 // AT3G58070 // AT3G10800 // AT2G18090 // AT2G42330 // AT4G23810 // AT1G72…
GO:0009889	Biological process	regulation of biosynthetic process	1.4e-10	2.1e-09	// AT3G50060 // AT1G80840 // AT3G49530 // AT4G11660 // AT1G51700 // AT2G41680 // AT3G08720 // AT5G47220 // AT5G04820 // AT1G73500 // AT4G04450 // AT3G09830 // AT4G27260 // AT5G54640 // AT1G78700 // AT5G08790 // AT2G43010 // AT4G14690 // AT1G25560 // AT5G62090 // AT5G59570 // AT3G15210 // AT3G61890 // AT3G48360 // AT2G42380 // AT2G43410 // AT3G58070 // AT3G10800 // AT2G18090 // AT2G42330 // AT4G23…
GO:0031347	Biological process	regulation of defense response	1.4e-10	2.1e-09	// AT5G47220 // AT4G19530 // AT1G80840 // AT4G12720 // AT3G07780 // AT2G22330 // AT5G24660 // AT3G09830 // AT3G17860 // AT5G13190 // AT1G59870 // AT1G74950 // AT1G03160 // AT5G14930 // AT1G32640 // AT5G26920 // AT1G28280 // AT5G48380 // AT4G23570 // AT1G17380 // AT1G19180 // AT1G73805 // AT4G23810 // AT1G72450 // AT5G05190 // AT4G18760 // AT5G18650 // AT4G02550 // AT4G16990 // AT5G45110 // AT2G31…
GO:0010556	Biological process	regulation of macromolecule biosynthetic process	1.9e-10	2.7e-09	// AT3G50060 // AT1G80840 // AT3G49530 // AT4G11660 // AT1G51700 // AT2G41680 // AT3G08720 // AT5G47220 // AT5G04820 // AT1G73500 // AT4G04450 // AT5G54640 // AT1G78700 // AT5G08790 // AT2G43010 // AT1G25440 // AT1G25560 // AT5G62090 // AT5G59570 // AT3G15210 // AT3G61890 // AT3G48360 // AT2G42380 // AT2G43410 // AT3G58070 // AT3G10800 // AT2G18090 // AT2G42330 // AT4G23810 // AT1G72450 // AT5G42…
GO:0019438	Biological process	aromatic compound biosynthetic process	2.1e-10	3e-09	// AT1G58290 // AT3G50060 // AT1G80840 // AT3G49530 // AT4G11660 // AT1G51700 // AT2G41680 // AT1G01060 // AT5G04820 // AT1G73500 // AT1G66800 // AT2G22330 // AT4G04450 // AT4G27260 // AT5G54640 // AT5G01410 // AT5G08790 // AT2G43010 // AT4G14690 // AT2G46830 // AT1G25560 // AT3G48360 // AT5G62090 // AT5G59570 // AT3G15210 // AT3G61890 // AT1G70570 // AT2G42380 // AT2G43410 // AT3G58070 // AT3G10…
GO:1901362	Biological process	organic cyclic compound biosynthetic process	2.2e-10	3.1e-09	// AT1G58290 // AT3G50060 // AT1G80840 // AT3G49530 // AT4G11660 // AT1G51700 // AT2G41680 // AT1G01060 // AT5G04820 // AT1G73500 // AT1G66800 // AT2G22330 // AT4G04450 // AT4G27260 // AT5G54640 // AT5G01410 // AT5G08790 // AT2G43010 // AT4G14690 // AT2G46830 // AT1G25560 // AT3G48360 // AT5G62090 // AT5G59570 // AT3G15210 // AT3G61890 // AT1G70570 // AT2G42380 // AT2G43410 // AT3G58070 // AT3G10…
GO:0071229	Biological process	cellular response to acid chemical	2.3e-10	3.1e-09	// AT5G56860 // AT5G63470 // AT1G32640 // AT3G07360 // AT3G50930 // AT5G47220 // AT3G57530 // AT3G15500 // AT1G70700 // AT5G67450 // AT1G16370 // AT2G30020 // AT3G45640 // AT3G17860 // AT1G05200 // AT5G52900 // AT2G26300 // AT1G59870 // AT2G41940 // AT5G59550 // AT1G74950 // AT2G41140 // AT5G67300 // AT5G04870 // AT5G26920 // AT3G48360 // AT2G26980 // AT1G17380 // AT4G35310 // AT3G58070 // AT1G19…
GO:2000112	Biological process	regulation of cellular macromolecule biosynthetic process	2.3e-10	3.2e-09	// AT3G50060 // AT1G80840 // AT3G49530 // AT4G11660 // AT1G51700 // AT2G41680 // AT3G08720 // AT5G47220 // AT5G04820 // AT1G73500 // AT4G04450 // AT5G54640 // AT1G78700 // AT5G08790 // AT2G43010 // AT1G25440 // AT1G25560 // AT5G62090 // AT5G59570 // AT3G15210 // AT3G61890 // AT3G48360 // AT2G42380 // AT2G43410 // AT3G58070 // AT3G10800 // AT2G18090 // AT2G42330 // AT4G23810 // AT1G72450 // AT5G50…
GO:1901701	Biological process	cellular response to oxygen-containing compound	2.4e-10	3.2e-09	// AT5G56860 // AT5G63470 // AT1G32640 // AT3G07360 // AT2G41680 // AT3G50930 // AT5G47220 // AT3G57530 // AT3G15500 // AT1G70700 // AT3G17860 // AT5G67450 // AT1G16370 // AT2G30020 // AT3G45640 // AT1G78700 // AT1G71830 // AT5G52900 // AT2G26300 // AT1G59870 // AT2G41940 // AT5G59550 // AT1G74950 // AT2G41140 // AT5G67300 // AT5G04870 // AT5G26920 // AT1G12820 // AT3G48360 // AT2G26980 // AT1G17…
GO:0032774	Biological process	RNA biosynthetic process	2.7e-10	3.6e-09	// AT3G50060 // AT1G80840 // AT3G49530 // AT4G11660 // AT1G51700 // AT1G01060 // AT5G04820 // AT1G73500 // AT4G04450 // AT5G54640 // AT1G78700 // AT5G08790 // AT2G43010 // AT1G25440 // AT1G25560 // AT5G62090 // AT5G59570 // AT3G15210 // AT3G61890 // AT3G48360 // AT2G42380 // AT2G43410 // AT3G58070 // AT3G10800 // AT2G18090 // AT2G42330 // AT4G23810 // AT1G72450 // AT5G50915 // AT2G21320 // AT3G17…
GO:0009737	Biological process	response to abscisic acid	3.6e-10	4.6e-09	// AT5G62470 // AT5G63470 // AT3G51920 // AT1G32640 // AT3G61890 // AT5G67450 // AT3G24500 // AT2G30020 // AT3G45640 // AT1G08930 // AT2G46270 // AT5G08520 // AT2G26300 // AT1G59870 // AT1G61340 // AT2G46830 // AT5G59550 // AT1G27730 // AT1G74840 // AT4G35100 // AT5G52050 // AT5G04870 // AT5G26920 // AT3G48360 // AT5G37770 // AT1G68670 // AT4G35310 // AT4G34390 // AT5G52900 // AT3G57530 // AT5G05…
GO:0006351	Biological process	transcription, DNA-templated	3.6e-10	4.6e-09	// AT3G50060 // AT1G80840 // AT3G49530 // AT4G11660 // AT1G51700 // AT5G47220 // AT5G04820 // AT1G73500 // AT4G04450 // AT5G54640 // AT1G78700 // AT5G08790 // AT2G43010 // AT1G25440 // AT1G25560 // AT5G62090 // AT5G59570 // AT3G15210 // AT3G61890 // AT3G48360 // AT2G42380 // AT2G43410 // AT3G58070 // AT3G10800 // AT2G18090 // AT2G42330 // AT4G23810 // AT1G72450 // AT5G50915 // AT2G21320 // AT3G17…
GO:0097659	Biological process	nucleic acid-templated transcription	3.8e-10	4.8e-09	// AT3G50060 // AT1G80840 // AT3G49530 // AT4G11660 // AT1G51700 // AT5G47220 // AT5G04820 // AT1G73500 // AT4G04450 // AT5G54640 // AT1G78700 // AT5G08790 // AT2G43010 // AT1G25440 // AT1G25560 // AT5G62090 // AT5G59570 // AT3G15210 // AT3G61890 // AT3G48360 // AT2G42380 // AT2G43410 // AT3G58070 // AT3G10800 // AT2G18090 // AT2G42330 // AT4G23810 // AT1G72450 // AT5G50915 // AT2G21320 // AT3G17…
GO:0098542	Biological process	defense response to other organism	3.8e-10	4.8e-09	// AT1G80840 // AT3G49530 // AT1G51660 // AT1G15010 // AT2G22330 // AT2G30770 // AT3G09830 // AT1G03160 // AT5G14930 // AT2G47730 // AT4G16950 // AT1G19180 // AT4G23810 // AT3G10190 // AT5G42950 // AT3G46530 // AT5G27420 // AT1G13609 // AT3G52400 // AT4G26850 // AT1G31290 // AT1G18570 // AT3G56710 // AT3G51550 // AT5G06320 // AT5G04720 // AT5G46470 // AT5G44070 // AT4G33300 // AT3G53810 // AT4G30…
GO:0097305	Biological process	response to alcohol	5e-10	6.2e-09	// AT5G62470 // AT5G63470 // AT3G51920 // AT1G32640 // AT3G61890 // AT5G67450 // AT3G24500 // AT2G30020 // AT3G45640 // AT1G08930 // AT2G46270 // AT5G08520 // AT2G26300 // AT1G59870 // AT1G61340 // AT2G46830 // AT5G59550 // AT1G27730 // AT1G74840 // AT4G35100 // AT5G52050 // AT5G04870 // AT5G26920 // AT3G48360 // AT5G37770 // AT1G68670 // AT4G35310 // AT4G34390 // AT5G52900 // AT3G57530 // AT5G05…
GO:0012501	Biological process	programmed cell death	5.7e-10	6.9e-09	// AT1G51660 // AT4G12720 // AT3G57330 // AT2G31170 // AT1G29340 // AT3G20600 // AT3G50930 // AT5G13190 // AT3G07040 // AT2G34770 // AT5G15410 // AT5G26920 // AT4G03110 // AT1G73805 // AT1G33560 // AT3G50480 // AT1G28380 // AT5G47910 // AT3G45640 // AT3G46530 // AT1G03160 // AT3G52400 // AT3G27060 // AT3G11820 // AT5G10380 // AT3G21220 // AT4G23170 // AT1G29690 // AT2G01180 // AT1G79110 // AT2G41…
GO:0080090	Biological process	regulation of primary metabolic process	7.1e-10	8.5e-09	// AT3G50060 // AT1G80840 // AT3G49530 // AT1G51660 // AT4G11660 // AT1G51700 // AT2G41680 // AT3G08720 // AT5G47220 // AT5G04820 // AT1G73500 // AT1G73330 // AT4G04450 // AT5G54640 // AT1G78700 // AT5G08790 // AT2G43010 // AT1G25440 // AT1G25560 // AT5G62090 // AT5G59570 // AT3G15210 // AT3G61890 // AT3G48360 // AT2G42380 // AT2G43410 // AT3G58070 // AT3G10800 // AT2G18090 // AT2G42330 // AT4G23…
GO:0060255	Biological process	regulation of macromolecule metabolic process	1.5e-09	1.8e-08	// AT3G50060 // AT1G80840 // AT3G49530 // AT1G51660 // AT4G11660 // AT1G51700 // AT2G41680 // AT3G08720 // AT5G47220 // AT5G04820 // AT1G73500 // AT1G73330 // AT4G04450 // AT5G54640 // AT1G78700 // AT5G08790 // AT2G43010 // AT1G25440 // AT1G25560 // AT5G62090 // AT5G59570 // AT3G15210 // AT3G61890 // AT3G48360 // AT2G42380 // AT2G43410 // AT3G58070 // AT3G10800 // AT2G18090 // AT2G42330 // AT4G23…
GO:0019222	Biological process	regulation of metabolic process	1.6e-09	1.9e-08	// AT3G50060 // AT1G80840 // AT3G49530 // AT1G51660 // AT4G11660 // AT1G51700 // AT2G41680 // AT3G08720 // AT5G47220 // AT5G04820 // AT1G73500 // AT1G73330 // AT4G04450 // AT3G09830 // AT4G27260 // AT5G54640 // AT1G78700 // AT5G08790 // AT2G43010 // AT4G14690 // AT1G25560 // AT5G62090 // AT5G59570 // AT3G15210 // AT3G61890 // AT3G48360 // AT2G42380 // AT2G43410 // AT3G58070 // AT3G10800 // AT2G18…
GO:0018130	Biological process	heterocycle biosynthetic process	1.9e-09	2.2e-08	// AT1G58290 // AT3G50060 // AT1G80840 // AT3G49530 // AT4G11660 // AT1G51700 // AT2G41680 // AT1G01060 // AT5G04820 // AT1G73500 // AT2G22330 // AT4G04450 // AT4G27260 // AT5G54640 // AT5G01410 // AT5G08790 // AT2G43010 // AT4G14690 // AT2G46830 // AT1G25560 // AT3G48360 // AT5G62090 // AT5G59570 // AT3G15210 // AT3G61890 // AT1G70570 // AT2G42380 // AT2G43410 // AT3G58070 // AT3G10800 // AT2G18…
GO:0034654	Biological process	nucleobase-containing compound biosynthetic process	3.3e-09	3.8e-08	// AT3G50060 // AT1G80840 // AT3G49530 // AT4G11660 // AT1G51700 // AT1G01060 // AT5G04820 // AT1G73500 // AT4G04450 // AT5G54640 // AT1G78700 // AT5G08790 // AT2G43010 // AT1G25440 // AT1G25560 // AT5G62090 // AT5G59570 // AT3G15210 // AT3G61890 // AT3G48360 // AT2G42380 // AT2G43410 // AT3G58070 // AT3G10800 // AT2G18090 // AT2G42330 // AT4G23810 // AT1G72450 // AT1G28280 // AT5G50915 // AT2G21…
GO:0010468	Biological process	regulation of gene expression	3.4e-09	3.8e-08	// AT3G50060 // AT1G80840 // AT3G49530 // AT4G11660 // AT1G51700 // AT3G08720 // AT5G47220 // AT5G04820 // AT1G73500 // AT4G04450 // AT5G54640 // AT1G78700 // AT5G08790 // AT2G43010 // AT1G25440 // AT1G25560 // AT5G62090 // AT5G59570 // AT3G15210 // AT3G61890 // AT3G48360 // AT2G42380 // AT2G43410 // AT3G58070 // AT3G10800 // AT2G18090 // AT2G42330 // AT4G23810 // AT1G72450 // AT5G50915 // AT2G21…
GO:0051704	Biological process	multi-organism process	3.9e-09	4.3e-08	// AT1G80840 // AT3G49530 // AT1G51660 // AT5G61210 // AT5G10550 // AT1G73500 // AT2G22330 // AT2G30770 // AT3G09830 // AT5G54640 // AT5G08790 // AT5G57685 // AT1G72520 // AT1G61340 // AT1G03160 // AT5G14930 // AT2G41110 // AT3G57330 // AT2G47730 // AT4G16950 // AT1G19180 // AT4G23810 // AT3G10190 // AT5G42950 // AT2G41430 // AT4G38400 // AT3G46530 // AT5G27420 // AT1G13609 // AT3G52400 // AT4G26…
GO:0000160	Biological process	phosphorelay signal transduction system	5.6e-09	6.1e-08	// AT5G47220 // AT4G17500 // AT1G25560 // AT1G10470 // AT1G33760 // AT1G73500 // AT2G44840 // AT3G24500 // AT5G25190 // AT1G28370 // AT2G44940 // AT2G28550 // AT4G32800 // AT2G25490 // AT2G46790 // AT1G74930 // AT3G48100 // AT5G11590 // AT4G39780 // AT3G25730 // AT1G68840 // AT2G22200 // AT1G01250 // AT5G61590 // AT5G51190 // AT3G15210 // AT4G34410 // AT1G21910 // AT4G36900 // AT4G17490 // AT3G20…
GO:0009626	Biological process	plant-type hypersensitive response	6.3e-09	6.8e-08	// AT1G51660 // AT4G12720 // AT3G45640 // AT1G29340 // AT3G20600 // AT3G50930 // AT5G13190 // AT3G07040 // AT1G03160 // AT5G15410 // AT5G26920 // AT4G03110 // AT1G73805 // AT1G33560 // AT3G50480 // AT1G28380 // AT3G46530 // AT3G52400 // AT3G21220 // AT3G11820 // AT1G29690 // AT2G01180
GO:0034050	Biological process	host programmed cell death induced by symbiont	7.6e-09	8.1e-08	// AT1G51660 // AT4G12720 // AT3G45640 // AT1G29340 // AT3G20600 // AT3G50930 // AT5G13190 // AT3G07040 // AT1G03160 // AT5G15410 // AT5G26920 // AT4G03110 // AT1G73805 // AT1G33560 // AT3G50480 // AT1G28380 // AT3G46530 // AT3G52400 // AT3G21220 // AT3G11820 // AT1G29690 // AT2G01180
GO:0009723	Biological process	response to ethylene	9e-09	9.4e-08	// AT4G11280 // AT4G17500 // AT1G25560 // AT3G50060 // AT5G47220 // AT1G73500 // AT2G44840 // AT3G24500 // AT5G25190 // AT1G28370 // AT2G44940 // AT2G28550 // AT4G32800 // AT2G25490 // AT1G74840 // AT5G67300 // AT4G39780 // AT1G74930 // AT1G33760 // AT5G11590 // AT3G25730 // AT1G68840 // AT3G50480 // AT2G22200 // AT1G01250 // AT5G61590 // AT5G51190 // AT1G01060 // AT3G15210 // AT4G34410 // AT1G21…
GO:0009751	Biological process	response to salicylic acid	9.6e-09	9.9e-08	// AT3G50060 // AT4G38620 // AT1G80840 // AT5G62470 // AT3G50930 // AT5G08790 // AT5G67480 // AT1G61340 // AT2G46830 // AT1G74840 // AT5G67300 // AT5G06320 // AT4G37610 // AT4G05320 // AT3G48360 // AT2G40000 // AT4G03110 // AT4G23810 // AT5G05190 // AT3G50480 // AT3G56400 // AT1G21910 // AT2G01570 // AT5G61420 // AT4G31800 // AT5G63160 // AT3G52400 // AT3G11820 // AT5G08520 // AT4G16890 // AT4G23…
GO:0035556	Biological process	intracellular signal transduction	1.1e-08	1.2e-07	// AT5G47220 // AT3G08720 // AT3G51920 // AT4G17500 // AT1G25560 // AT1G10470 // AT3G48100 // AT5G61590 // AT5G25190 // AT3G57530 // AT2G46790 // AT3G47290 // AT2G44840 // AT3G24500 // AT3G45640 // AT1G05200 // AT3G21220 // AT1G28370 // AT3G25250 // AT2G28550 // AT4G32800 // AT1G51660 // AT5G66210 // AT5G04870 // AT5G15410 // AT1G74930 // AT3G08730 // AT1G33760 // AT5G11590 // AT4G35310 // AT4G08…
GO:0009639	Biological process	response to red or far red light	1.2e-08	1.3e-07	// AT3G28860 // AT1G10370 // AT4G14690 // AT1G10470 // AT5G63470 // AT5G44110 // AT2G46790 // AT1G18810 // AT5G45340 // AT2G43010 // AT2G31380 // AT3G59060 // AT5G38420 // AT1G08540 // AT3G48100 // AT2G29090 // AT1G30040 // AT1G09530 // AT5G17880 // AT2G01570 // AT2G37640 // AT4G32980 // AT1G22280 // AT2G21320 // AT3G17609 // AT5G39860 // AT4G16780 // AT4G18390 // AT2G24790 // AT3G22840 // AT5G38…
GO:0009266	Biological process	response to temperature stimulus	1.4e-08	1.4e-07	// AT5G20630 // AT3G61580 // AT4G08500 // AT2G38470 // AT5G59820 // AT5G67450 // AT3G24500 // AT3G45640 // AT4G02330 // AT1G01060 // AT5G57560 // AT3G14210 // AT3G49530 // AT2G46830 // AT1G23740 // AT1G27730 // AT4G34150 // AT3G02130 // AT2G46790 // AT2G40140 // AT5G15450 // AT3G48360 // AT2G47730 // AT4G17250 // AT5G37770 // AT1G20823 // AT1G21910 // AT4G38840 // AT3G25770 // AT3G53990 // AT3G02…
GO:0009873	Biological process	ethylene-activated signaling pathway	2.1e-08	2.1e-07	// AT5G47220 // AT4G17500 // AT1G25560 // AT1G73500 // AT2G44840 // AT3G24500 // AT5G25190 // AT1G28370 // AT2G44940 // AT2G28550 // AT4G32800 // AT2G25490 // AT4G39780 // AT1G74930 // AT1G33760 // AT5G11590 // AT3G25730 // AT1G68840 // AT2G22200 // AT1G01250 // AT5G61590 // AT5G51190 // AT3G15210 // AT4G34410 // AT1G21910 // AT4G36900 // AT4G17490 // AT3G20770 // AT1G22190 // AT5G61600 // AT1G13…
GO:0010114	Biological process	response to red light	7.3e-08	7.1e-07	// AT5G17880 // AT2G02950 // AT2G37640 // AT2G24790 // AT1G10470 // AT3G22840 // AT1G22280 // AT5G38420 // AT5G38430 // AT1G08540 // AT5G44110 // AT3G48100 // AT2G29090 // AT1G30040 // AT1G69530 // AT1G80340 // AT2G43010 // AT4G14690
GO:0009814	Biological process	defense response, incompatible interaction	1.2e-07	1.2e-06	// AT3G49530 // AT1G51660 // AT5G06320 // AT1G29340 // AT2G22330 // AT3G20600 // AT3G54920 // AT4G23570 // AT1G59870 // AT1G03160 // AT5G26920 // AT4G16950 // AT2G40000 // AT4G16860 // AT1G73805 // AT4G23810 // AT4G16990 // AT5G45110 // AT3G56400 // AT3G46530 // AT5G27420 // AT3G21220 // AT4G16890 // AT4G23170 // AT3G05200 // AT5G62570 // AT1G56510 // AT4G23190 // AT3G56710
GO:0044711	Biological process	single-organism biosynthetic process	1.3e-07	1.2e-06	// AT1G58290 // AT3G61580 // AT2G46660 // AT4G14210 // AT2G41680 // AT4G01950 // AT4G39800 // AT1G73500 // AT1G66800 // AT2G22330 // AT2G30770 // AT3G09830 // AT5G01410 // AT4G19710 // AT4G14690 // AT4G15760 // AT2G31810 // AT1G12900 // AT2G28630 // AT3G52940 // AT5G17230 // AT5G22940 // AT1G03310 // AT1G20510 // AT1G12740 // AT4G26850 // AT3G27060 // AT3G03630 // AT2G02400 // AT2G38110 // AT5G08…
GO:0071369	Biological process	cellular response to ethylene stimulus	1.9e-07	1.8e-06	// AT5G47220 // AT4G17500 // AT1G25560 // AT1G73500 // AT2G44840 // AT3G24500 // AT5G25190 // AT1G28370 // AT2G44940 // AT2G28550 // AT4G32800 // AT2G25490 // AT4G39780 // AT1G74930 // AT1G33760 // AT5G11590 // AT3G25730 // AT1G68840 // AT2G22200 // AT1G01250 // AT5G61590 // AT5G51190 // AT3G15210 // AT4G34410 // AT1G21910 // AT4G36900 // AT4G17490 // AT3G20770 // AT1G22190 // AT5G61600 // AT1G13…
GO:0008152	Biological process	metabolic process	2.5e-07	2.3e-06	// AT2G46660 // AT1G51660 // AT4G11660 // AT4G14210 // AT5G02290 // AT5G04820 // AT1G01540 // AT1G73500 // AT1G67470 // AT5G58870 // AT2G43010 // AT1G23030 // AT1G23740 // AT1G74950 // AT5G15450 // AT3G49810 // AT2G31810 // AT5G04870 // AT5G59570 // AT4G36810 // AT3G10800 // AT1G64390 // AT4G27820 // AT3G12400 // AT5G11650 // AT1G02660 // AT2G42330 // AT5G54380 // AT1G19670 // AT1G20510 // AT1G31…
GO:0006468	Biological process	protein phosphorylation	2.8e-07	2.6e-06	// AT1G51660 // AT4G23190 // AT5G02290 // AT1G70740 // AT1G01540 // AT1G73500 // AT3G09830 // AT3G23750 // AT1G67470 // AT4G33080 // AT5G04870 // AT4G37250 // AT3G08760 // AT1G74330 // AT4G09570 // AT5G01810 // AT5G54380 // AT2G26980 // AT1G12580 // AT2G01450 // AT5G10930 // AT3G51550 // AT1G16110 // AT4G04570 // AT1G71830 // AT3G25250 // AT3G02130 // AT3G53810 // AT1G01140 // AT1G51790 // AT5G48…
GO:0071555	Biological process	cell wall organization	2.9e-07	2.7e-06	// AT4G01630 // AT4G13410 // AT4G03210 // AT1G64760 // AT5G19730 // AT1G32170 // AT5G06700 // AT1G10640 // AT5G46330 // AT1G64390 // AT1G02460 // AT2G22330 // AT4G02330 // AT5G57560 // AT3G54920 // AT1G59870 // AT3G45970 // AT1G26770 // AT4G25810 // AT4G33220 // AT1G80170 // AT2G27500 // AT3G44990 // AT2G06850 // AT1G69530 // AT1G24170 // AT1G23480 // AT1G20190 // AT4G04970 // AT4G13840 // AT1G18…
GO:0009733	Biological process	response to auxin	4.2e-07	3.8e-06	// AT4G11280 // AT3G28860 // AT1G51950 // AT1G04240 // AT3G23030 // AT4G38860 // AT2G21210 // AT3G09870 // AT1G29500 // AT4G38840 // AT5G57560 // AT2G43010 // AT4G23570 // AT1G59870 // AT3G59060 // AT2G46830 // AT5G37020 // AT2G01420 // AT1G74840 // AT5G67300 // AT4G27260 // AT2G06850 // AT3G48360 // AT5G37770 // AT1G72430 // AT2G47750 // AT4G37900 // AT1G69160 // AT5G60450 // AT1G01060 // AT5G54…
GO:0071396	Biological process	cellular response to lipid	4.8e-07	4.3e-06	// AT5G56860 // AT5G63470 // AT1G32640 // AT3G07360 // AT5G67450 // AT2G30020 // AT3G45640 // AT1G78700 // AT1G71830 // AT2G26300 // AT5G59550 // AT1G61660 // AT5G67300 // AT5G04870 // AT5G26920 // AT3G48360 // AT2G26980 // AT4G35310 // AT3G58070 // AT3G19580 // AT5G52900 // AT1G09530 // AT4G39400 // AT3G57530 // AT5G05440 // AT5G01810 // AT4G09570 // AT2G44080 // AT5G66880 // AT1G12240 // AT5G46…
GO:0009409	Biological process	response to cold	4.9e-07	4.3e-06	// AT5G20630 // AT3G61580 // AT4G08500 // AT2G38470 // AT5G59820 // AT5G67450 // AT3G45640 // AT4G02330 // AT4G38840 // AT5G57560 // AT3G49530 // AT1G23740 // AT1G27730 // AT4G34150 // AT3G02130 // AT4G37610 // AT2G40140 // AT3G08730 // AT3G48360 // AT2G47730 // AT3G25770 // AT5G37770 // AT1G20823 // AT3G53990 // AT3G02870 // AT5G54470 // AT5G20230 // AT2G22300 // AT1G01120 // AT3G16470 // AT1G22…
GO:0009642	Biological process	response to light intensity	6.7e-07	5.8e-06	// AT4G14690 // AT5G59820 // AT5G01410 // AT4G24230 // AT1G17420 // AT2G26300 // AT2G43010 // AT3G59060 // AT1G27730 // AT2G06850 // AT5G37770 // AT4G04850 // AT5G20230 // AT2G41430 // AT4G12400 // AT3G51910 // AT1G74310 // AT3G47340 // AT3G06850 // AT3G12580 // AT4G17490 // AT3G22840 // AT3G03630 // AT2G41100 // AT2G21970
GO:0071395	Biological process	cellular response to jasmonic acid stimulus	7.5e-07	6.5e-06	// AT2G01570 // AT5G47220 // AT1G72450 // AT1G74950 // AT2G34600 // AT1G32640 // AT5G67300 // AT3G52400 // AT3G15500 // AT1G70700 // AT5G45110 // AT3G11820 // AT3G56400 // AT1G17380 // AT3G17860 // AT1G19180 // AT3G22275 // AT3G15210 // AT2G32800
GO:0045229	Biological process	external encapsulating structure organization	8.6e-07	7.3e-06	// AT4G01630 // AT4G13410 // AT4G03210 // AT1G64760 // AT5G19730 // AT1G32170 // AT5G06700 // AT1G10640 // AT5G46330 // AT1G64390 // AT1G02460 // AT2G22330 // AT4G02330 // AT5G57560 // AT3G54920 // AT1G59870 // AT3G45970 // AT1G26770 // AT4G25810 // AT1G18570 // AT4G33220 // AT1G80170 // AT2G27500 // AT3G44990 // AT2G06850 // AT1G69530 // AT1G24170 // AT1G23480 // AT1G20190 // AT4G04970 // AT4G13…
GO:0048519	Biological process	negative regulation of biological process	9.1e-07	7.7e-06	// AT5G56860 // AT5G63470 // AT1G10370 // AT1G80840 // AT4G11660 // AT3G57330 // AT5G54640 // AT1G68840 // AT1G70700 // AT4G04450 // AT5G67450 // AT5G48380 // AT2G13790 // AT3G17860 // AT2G26300 // AT5G13190 // AT1G59870 // AT2G31380 // AT2G21320 // AT5G61590 // AT3G02830 // AT1G03160 // AT2G46830 // AT3G49810 // AT5G62090 // AT2G46790 // AT3G15210 // AT1G19770 // AT3G22886 // AT2G34770 // AT5G44…
GO:0006979	Biological process	response to oxidative stress	1.4e-06	1.2e-05	// AT4G11280 // AT3G24170 // AT4G12720 // AT5G59820 // AT2G41680 // AT3G01190 // AT1G09970 // AT3G45640 // AT5G01410 // AT3G25250 // AT1G27730 // AT4G35770 // AT2G06050 // AT1G32640 // AT3G48360 // AT5G37770 // AT5G13650 // AT4G20830 // AT4G04830 // AT2G40000 // AT4G18880 // AT4G12400 // AT1G74310 // AT3G53990 // AT4G23810 // AT4G04810 // AT5G20230 // AT1G09940 // AT4G17410 // AT5G20250 // AT3G16…
GO:0044710	Biological process	single-organism metabolic process	1.8e-06	1.5e-05	// AT1G58290 // AT3G14050 // AT1G58520 // AT3G61750 // AT2G46660 // AT1G51660 // AT4G14210 // AT2G41680 // AT4G01950 // AT3G61580 // AT1G73500 // AT1G66800 // AT2G22330 // AT2G30770 // AT4G25090 // AT3G09830 // AT5G61420 // AT5G01410 // AT4G19710 // AT3G23810 // AT4G14690 // AT1G23740 // AT4G15760 // AT3G12800 // AT5G43890 // AT2G31810 // AT1G12900 // AT2G26080 // AT1G32780 // AT2G47730 // AT5G40…
GO:0009867	Biological process	jasmonic acid mediated signaling pathway	1.8e-06	1.5e-05	// AT2G01570 // AT5G47220 // AT1G72450 // AT1G74950 // AT2G34600 // AT1G32640 // AT5G67300 // AT3G52400 // AT3G15500 // AT1G70700 // AT5G45110 // AT3G11820 // AT3G56400 // AT1G17380 // AT3G17860 // AT1G19180 // AT3G22275 // AT3G15210
GO:0009816	Biological process	defense response to bacterium, incompatible interaction	2.1e-06	1.7e-05	// AT4G23810 // AT5G27420 // AT1G03160 // AT5G45110 // AT5G06320 // AT5G26920 // AT4G16890 // AT3G20600 // AT3G05200 // AT5G62570 // AT2G40000 // AT4G23190 // AT3G56710
GO:0060548	Biological process	negative regulation of cell death	2.1e-06	1.7e-05	// AT4G39400 // AT1G03160 // AT2G34770 // AT3G57330 // AT3G52400 // AT2G13790 // AT3G11820 // AT5G47910 // AT5G48380 // AT2G41560 // AT5G13190
GO:0071554	Biological process	cell wall organization or biogenesis	3.2e-06	2.5e-05	// AT4G01630 // AT4G13410 // AT4G03210 // AT5G23130 // AT5G19730 // AT1G32170 // AT5G06700 // AT1G10640 // AT5G46330 // AT1G64390 // AT1G02460 // AT2G22330 // AT4G02330 // AT5G57560 // AT3G54920 // AT1G59870 // AT3G45970 // AT1G26770 // AT4G25810 // AT4G33220 // AT1G64760 // AT1G80170 // AT2G27500 // AT4G20170 // AT3G44990 // AT2G06850 // AT1G69530 // AT1G24170 // AT1G23480 // AT1G20190 // AT4G04…
GO:0006816	Biological process	calcium ion transport	3.5e-06	2.8e-05	// AT5G53130 // AT2G38170 // AT2G17780 // AT1G27770 // AT4G32060 // AT5G15410 // AT1G09575 // AT3G57330 // AT5G66650 // AT1G05200 // AT2G41560 // AT1G57610
GO:0006970	Biological process	response to osmotic stress	3.7e-06	2.9e-05	// AT5G62470 // AT1G10370 // AT2G38470 // AT4G12720 // AT1G01520 // AT1G73500 // AT1G08930 // AT5G24660 // AT3G51920 // AT5G67450 // AT1G16370 // AT3G45640 // AT5G01410 // AT2G16005 // AT1G55450 // AT1G61340 // AT2G41010 // AT3G49580 // AT1G27730 // AT1G74840 // AT4G35100 // AT3G49810 // AT5G62090 // AT2G37180 // AT5G59820 // AT3G12630 // AT3G48360 // AT2G47730 // AT3G05030 // AT4G23670 // AT3G19…
GO:0010941	Biological process	regulation of cell death	3.9e-06	3e-05	// AT4G39400 // AT2G13790 // AT1G03160 // AT2G34770 // AT3G57330 // AT3G52400 // AT2G31170 // AT3G20600 // AT5G10380 // AT3G11820 // AT5G47910 // AT5G48380 // AT2G31880 // AT1G79110 // AT2G41560 // AT5G13190
GO:0009738	Biological process	abscisic acid-activated signaling pathway	4.6e-06	3.5e-05	// AT5G63470 // AT1G32640 // AT5G67450 // AT2G30020 // AT3G45640 // AT2G26300 // AT5G59550 // AT5G67300 // AT5G04870 // AT5G26920 // AT3G48360 // AT4G35310 // AT3G19580 // AT5G52900 // AT3G57530 // AT5G05440 // AT5G66880 // AT3G07360 // AT5G01810 // AT1G12240 // AT4G18010 // AT5G66210 // AT2G26980 // AT4G09570 // AT2G41940 // AT1G12580 // AT5G08520 // AT2G41140 // AT2G46510 // AT1G76040 // AT1G75…
GO:0009739	Biological process	response to gibberellin	4.8e-06	3.6e-05	// AT5G56860 // AT5G63470 // AT2G45900 // AT2G26300 // AT1G74840 // AT5G67300 // AT3G58070 // AT1G09530 // AT2G37640 // AT5G66880 // AT1G12240 // AT5G50915 // AT1G01060 // AT1G69530 // AT5G39860 // AT2G01570 // AT2G41940 // AT1G80340 // AT5G08520 // AT2G46830 // AT2G36830 // AT1G18570 // AT5G61420 // AT5G67480
GO:0002682	Biological process	regulation of immune system process	5.2e-06	3.9e-05	// AT5G47220 // AT4G19530 // AT1G80840 // AT4G31800 // AT1G03160 // AT4G12720 // AT5G14930 // AT4G23570 // AT5G24590 // AT5G26920 // AT2G22330 // AT3G11820 // AT3G09830 // AT3G56400 // AT3G52400 // AT5G62570 // AT5G45110 // AT3G15210 // AT5G13190 // AT1G73805
GO:0006811	Biological process	ion transport	5.5e-06	4.1e-05	// AT2G37170 // AT1G58520 // AT3G56200 // AT3G46900 // AT5G41800 // AT3G57330 // AT5G14570 // AT2G24762 // AT5G46330 // AT4G27720 // AT1G64200 // AT5G44070 // AT4G24230 // AT1G05200 // AT4G16370 // AT1G69850 // AT1G59870 // AT5G46800 // AT2G46800 // AT2G17780 // AT1G27770 // AT4G32060 // AT4G04850 // AT3G25410 // AT5G15410 // AT1G09575 // AT5G57685 // AT2G37180 // AT5G53130 // AT4G31730 // AT3G05…
GO:2000022	Biological process	regulation of jasmonic acid mediated signaling pathway	5.6e-06	4.1e-05	// AT1G72450 // AT1G74950 // AT2G34600 // AT5G67300 // AT1G70700 // AT5G45110 // AT1G17380 // AT3G17860 // AT1G19180 // AT3G22275
GO:0046777	Biological process	protein autophosphorylation	6.1e-06	4.5e-05	// AT1G10470 // AT1G01540 // AT1G73500 // AT4G32300 // AT1G71830 // AT5G04870 // AT4G35310 // AT4G08500 // AT3G57530 // AT4G09570 // AT5G54380 // AT3G24550 // AT1G09970 // AT5G66210 // AT3G13690 // AT1G12580 // AT2G31800 // AT2G01450 // AT2G41140 // AT1G70520 // AT1G76040 // AT3G51550
GO:0071704	Biological process	organic substance metabolic process	7e-06	5.1e-05	// AT1G51660 // AT4G11660 // AT4G14210 // AT5G02290 // AT5G04820 // AT1G01540 // AT1G73500 // AT1G67470 // AT5G58870 // AT2G43010 // AT1G23030 // AT1G74950 // AT5G15450 // AT3G49810 // AT2G31810 // AT5G04870 // AT5G59570 // AT4G36810 // AT3G10800 // AT1G64390 // AT4G27820 // AT3G12400 // AT5G11650 // AT1G02660 // AT2G42330 // AT5G54380 // AT1G19670 // AT1G20510 // AT1G12740 // ATMG00020 // AT1G21…
GO:0009966	Biological process	regulation of signal transduction	8.4e-06	6.1e-05	// AT3G49530 // AT1G51660 // AT1G70700 // AT3G45640 // AT3G17860 // AT5G08520 // AT2G26300 // AT2G43010 // AT3G59060 // AT2G25490 // AT5G67300 // AT5G26920 // AT1G19770 // AT1G17380 // AT1G19180 // AT4G03110 // AT1G72450 // AT4G37900 // AT5G66880 // AT4G09570 // AT5G01810 // AT5G45110 // AT1G80440 // AT3G22275 // AT3G15210 // AT1G74950 // AT2G01570 // AT2G34600 // AT3G21220 // AT3G51550
GO:0009651	Biological process	response to salt stress	1e-05	7.5e-05	// AT5G62470 // AT1G10370 // AT2G38470 // AT4G12720 // AT1G01520 // AT1G73500 // AT5G01410 // AT5G24660 // AT3G51920 // AT5G67450 // AT1G16370 // AT1G61660 // AT1G08930 // AT2G16005 // AT1G55450 // AT1G61340 // AT2G41010 // AT3G49580 // AT1G27730 // AT1G74840 // AT4G35100 // AT3G49810 // AT5G62090 // AT5G59820 // AT3G48360 // AT2G47730 // AT3G05030 // AT4G23670 // AT3G19580 // AT4G08500 // AT3G57…
GO:0097306	Biological process	cellular response to alcohol	1.1e-05	7.7e-05	// AT5G63470 // AT1G32640 // AT5G67450 // AT2G30020 // AT3G45640 // AT2G26300 // AT5G59550 // AT1G61660 // AT5G67300 // AT5G04870 // AT5G26920 // AT3G48360 // AT4G35310 // AT3G19580 // AT5G52900 // AT3G57530 // AT5G05440 // AT5G66880 // AT3G07360 // AT5G01810 // AT1G12240 // AT4G18010 // AT5G66210 // AT2G26980 // AT4G09570 // AT2G41940 // AT1G12580 // AT5G08520 // AT2G41140 // AT2G46510 // AT1G76…
GO:0071215	Biological process	cellular response to abscisic acid stimulus	1.1e-05	7.7e-05	// AT5G63470 // AT1G32640 // AT5G67450 // AT2G30020 // AT3G45640 // AT2G26300 // AT5G59550 // AT1G61660 // AT5G67300 // AT5G04870 // AT5G26920 // AT3G48360 // AT4G35310 // AT3G19580 // AT5G52900 // AT3G57530 // AT5G05440 // AT5G66880 // AT3G07360 // AT5G01810 // AT1G12240 // AT4G18010 // AT5G66210 // AT2G26980 // AT4G09570 // AT2G41940 // AT1G12580 // AT5G08520 // AT2G41140 // AT2G46510 // AT1G76…
GO:0032502	Biological process	developmental process	1.1e-05	8e-05	// AT3G50060 // AT2G46660 // AT4G14510 // AT5G62090 // AT2G33830 // AT4G39800 // AT1G73500 // AT5G17880 // AT5G08790 // AT4G17500 // AT3G06020 // AT1G74930 // AT2G43010 // AT3G49530 // AT3G45970 // AT1G51660 // AT1G03160 // AT4G35770 // AT5G14930 // AT5G59570 // AT1G12820 // AT2G42380 // AT2G43410 // AT4G16370 // AT3G01640 // AT4G13395 // AT4G23810 // AT4G38400 // AT5G02760 // AT3G16470 // AT5G42…
GO:0023051	Biological process	regulation of signaling	1.1e-05	8e-05	// AT3G49530 // AT1G51660 // AT1G70700 // AT3G45640 // AT3G17860 // AT5G08520 // AT2G26300 // AT2G43010 // AT3G59060 // AT2G25490 // AT5G67300 // AT5G26920 // AT1G19770 // AT1G17380 // AT1G19180 // AT4G03110 // AT1G72450 // AT4G37900 // AT5G66880 // AT4G09570 // AT5G01810 // AT5G45110 // AT1G80440 // AT3G22275 // AT3G15210 // AT1G74950 // AT2G01570 // AT2G34600 // AT3G21220 // AT3G51550
GO:0044767	Biological process	single-organism developmental process	1.2e-05	8.2e-05	// AT3G50060 // AT2G46660 // AT4G14510 // AT5G62090 // AT2G33830 // AT4G39800 // AT1G73500 // AT5G17880 // AT5G08790 // AT4G17500 // AT3G06020 // AT1G74930 // AT2G43010 // AT3G49530 // AT3G45970 // AT1G51660 // AT1G03160 // AT4G35770 // AT5G14930 // AT5G59570 // AT1G12820 // AT2G42380 // AT2G43410 // AT4G16370 // AT1G19180 // AT4G13395 // AT4G23810 // AT4G38400 // AT5G02760 // AT3G16470 // AT5G42…
GO:0070838	Biological process	divalent metal ion transport	1.3e-05	8.6e-05	// AT5G53130 // AT2G41560 // AT3G58810 // AT2G38170 // AT2G46800 // AT2G17780 // AT1G27770 // AT4G32060 // AT5G15410 // AT1G09575 // AT5G59520 // AT3G57330 // AT1G57610 // AT1G05200 // AT1G59870 // AT5G66650
GO:0007568	Biological process	aging	1.3e-05	9e-05	// AT4G11280 // AT1G73500 // AT2G23810 // AT5G44190 // AT4G35770 // AT5G14930 // AT4G05320 // AT4G08040 // AT4G36730 // AT3G10985 // AT4G23810 // AT2G22300 // AT5G02760 // AT5G42000 // AT4G01250 // AT3G56400 // AT1G73220 // AT5G20250 // AT1G69490 // AT2G13790 // AT5G66170 // AT2G20570 // AT3G48330 // AT5G62620 // AT2G02990
GO:0033554	Biological process	cellular response to stress	1.4e-05	9.1e-05	// AT1G21910 // AT3G61580 // AT1G79050 // AT2G38470 // AT1G51660 // AT4G12720 // AT2G41680 // AT3G50930 // AT5G46330 // AT1G29340 // AT2G22330 // AT5G24660 // AT1G16370 // AT3G06850 // AT3G45640 // AT3G07040 // AT1G04770 // AT1G68020 // AT5G13190 // AT3G49530 // AT5G48850 // AT3G49580 // AT4G14680 // AT1G03160 // AT1G23870 // AT3G49810 // AT1G32640 // AT5G15410 // AT5G26920 // AT1G28380 // AT2G41…
GO:0010646	Biological process	regulation of cell communication	1.4e-05	9.6e-05	// AT3G49530 // AT1G51660 // AT1G70700 // AT3G45640 // AT3G17860 // AT5G08520 // AT2G26300 // AT2G43010 // AT3G59060 // AT2G25490 // AT5G67300 // AT5G26920 // AT1G19770 // AT1G17380 // AT1G19180 // AT4G03110 // AT1G72450 // AT4G37900 // AT5G66880 // AT4G09570 // AT5G01810 // AT5G45110 // AT1G80440 // AT3G22275 // AT3G15210 // AT1G74950 // AT2G01570 // AT2G34600 // AT3G21220 // AT3G51550
GO:0072511	Biological process	divalent inorganic cation transport	1.7e-05	0.00011	// AT5G53130 // AT2G41560 // AT3G58810 // AT2G38170 // AT2G46800 // AT2G17780 // AT1G27770 // AT4G32060 // AT5G15410 // AT1G09575 // AT5G59520 // AT3G57330 // AT1G57610 // AT1G05200 // AT1G59870 // AT5G66650
GO:0044237	Biological process	cellular metabolic process	2e-05	0.00013	// AT1G51660 // AT4G11660 // AT4G14210 // AT5G02290 // AT5G04820 // AT1G01540 // AT1G73500 // AT1G67470 // AT2G43010 // AT1G23030 // AT1G74950 // AT3G49810 // AT2G31810 // AT5G59570 // AT1G19180 // AT1G64390 // AT3G12400 // AT2G42330 // AT5G54380 // AT1G19670 // AT1G20510 // ATMG00020 // AT1G21910 // AT4G36900 // AT5G27420 // AT1G12580 // AT2G30770 // AT5G10380 // AT5G08520 // AT1G22880 // AT5G10…
GO:0007623	Biological process	circadian rhythm	2e-05	0.00013	// AT3G54810 // AT5G56860 // AT2G18915 // AT3G01060 // AT1G10470 // AT3G48100 // AT2G46830 // AT3G14620 // AT3G21890 // AT3G55960 // AT5G59570 // AT2G46790 // AT2G41310 // AT4G04970 // AT3G48360 // AT1G01060 // AT3G06080 // AT4G15248 // AT5G08330 // AT4G36240 // AT3G06500
GO:0048511	Biological process	rhythmic process	2.2e-05	0.00014	// AT5G56860 // AT1G10470 // AT2G46790 // AT4G36240 // AT4G15248 // AT3G48360 // AT2G46830 // AT3G55960 // AT5G59570 // AT3G48100 // AT4G04970 // AT5G64170 // AT3G01060 // AT3G21890 // AT1G01060 // AT5G08330 // AT3G54810 // AT3G14620 // AT2G18915 // AT2G41310 // AT3G06080 // AT3G06500
GO:0006464	Biological process	cellular protein modification process	2.3e-05	0.00015	// AT1G51660 // AT5G02290 // AT1G70740 // AT1G01540 // AT1G73500 // AT3G09830 // AT3G23750 // AT1G67470 // AT1G79630 // AT1G23030 // AT1G66160 // AT3G49810 // AT4G33080 // ATCG00350 // AT1G12820 // AT4G37250 // AT3G08760 // AT1G74330 // AT4G09570 // AT5G02760 // AT5G01810 // AT1G29340 // AT5G54380 // AT5G56340 // AT2G26980 // AT5G27420 // AT4G33920 // AT2G40270 // AT1G12580 // AT5G10380 // AT2G01…
GO:0048585	Biological process	negative regulation of response to stimulus	2.3e-05	0.00015	// AT1G10370 // AT5G62090 // AT2G26300 // AT5G13190 // AT1G59870 // AT2G31380 // AT2G25490 // AT1G03160 // AT3G49810 // AT1G19770 // AT1G28280 // AT5G48380 // AT5G18650 // AT5G01810 // AT4G17410 // AT2G21320 // AT1G80440 // AT3G15210 // AT2G01570 // AT3G52400 // AT5G08520 // AT3G11820 // AT5G62570 // AT3G51550
GO:0036211	Biological process	protein modification process	2.3e-05	0.00015	// AT1G51660 // AT5G02290 // AT1G70740 // AT1G01540 // AT1G73500 // AT3G09830 // AT3G23750 // AT1G67470 // AT1G79630 // AT1G23030 // AT1G66160 // AT3G49810 // AT4G33080 // ATCG00350 // AT1G12820 // AT4G37250 // AT3G08760 // AT1G74330 // AT4G09570 // AT5G02760 // AT5G01810 // AT1G29340 // AT5G54380 // AT5G56340 // AT2G26980 // AT5G27420 // AT4G33920 // AT2G40270 // AT1G12580 // AT5G10380 // AT2G01…
GO:0010120	Biological process	camalexin biosynthetic process	2.8e-05	0.00017	// AT2G38470 // AT2G30770 // AT1G73500 // AT2G22330 // AT4G27260 // AT3G56400 // AT3G45640
GO:0052317	Biological process	camalexin metabolic process	2.8e-05	0.00017	// AT2G38470 // AT2G30770 // AT1G73500 // AT2G22330 // AT4G27260 // AT3G56400 // AT3G45640
GO:0016310	Biological process	phosphorylation	3e-05	0.00019	// AT1G51660 // AT5G02290 // AT1G70740 // AT1G01540 // AT1G73500 // AT3G09830 // AT3G23750 // AT1G67470 // AT4G19710 // AT4G33080 // AT5G04870 // AT1G12900 // AT4G37250 // AT3G08760 // AT1G74330 // AT4G09570 // AT5G01810 // AT5G54380 // AT2G26980 // AT2G40270 // AT1G12580 // AT2G01450 // AT5G10930 // AT2G32800 // AT1G16110 // AT4G04570 // AT2G21330 // AT1G71830 // AT3G25250 // AT3G02130 // AT3G53…
GO:0005975	Biological process	carbohydrate metabolic process	3.1e-05	0.00019	// AT4G03210 // AT5G19730 // AT2G41680 // AT4G39800 // AT1G02460 // AT4G25810 // AT5G63180 // AT1G80170 // AT1G12900 // AT1G22650 // AT1G64390 // AT4G27820 // AT4G13710 // AT5G20250 // AT1G03310 // AT5G58090 // AT4G18010 // AT4G26850 // AT4G04970 // AT1G22880 // AT3G47800 // AT4G30290 // AT1G60590 // AT5G63470 // AT3G06770 // AT2G21330 // AT4G02330 // AT5G01260 // AT3G49720 // AT2G06850 // AT1G48…
GO:0072358	Biological process	cardiovascular system development	3.2e-05	0.00019	// AT4G11280 // AT4G17500 // AT4G17490 // AT5G47220 // AT1G74930 // AT3G15770 // AT5G61600 // AT1G28370 // AT4G34410
GO:0001944	Biological process	vasculature development	3.2e-05	0.00019	// AT4G11280 // AT4G17500 // AT4G17490 // AT5G47220 // AT1G74930 // AT3G15770 // AT5G61600 // AT1G28370 // AT4G34410
GO:0072359	Biological process	circulatory system development	3.2e-05	0.00019	// AT4G11280 // AT4G17500 // AT4G17490 // AT5G47220 // AT1G74930 // AT3G15770 // AT5G61600 // AT1G28370 // AT4G34410
GO:0080167	Biological process	response to karrikin	3.3e-05	0.0002	// AT4G14440 // AT1G33560 // AT1G10370 // AT3G02870 // AT4G27280 // AT3G22840 // AT5G17050 // AT1G44575 // AT3G52740 // AT5G20250 // AT3G21560 // AT5G06980 // AT2G47730 // AT1G70420 // AT1G61890 // AT3G17609 // AT5G51550 // AT1G30530 // AT5G57710 // AT3G44450
GO:0052315	Biological process	phytoalexin biosynthetic process	4e-05	0.00023	// AT2G38470 // AT2G30770 // AT1G73500 // AT2G22330 // AT4G27260 // AT3G56400 // AT3G45640
GO:0052314	Biological process	phytoalexin metabolic process	4e-05	0.00023	// AT2G38470 // AT2G30770 // AT1G73500 // AT2G22330 // AT4G27260 // AT3G56400 // AT3G45640
GO:0009403	Biological process	toxin biosynthetic process	4e-05	0.00023	// AT2G38470 // AT2G30770 // AT1G73500 // AT2G22330 // AT4G27260 // AT3G56400 // AT3G45640
GO:0009700	Biological process	indole phytoalexin biosynthetic process	4e-05	0.00023	// AT2G38470 // AT2G30770 // AT1G73500 // AT2G22330 // AT4G27260 // AT3G56400 // AT3G45640
GO:0046217	Biological process	indole phytoalexin metabolic process	4e-05	0.00023	// AT2G38470 // AT2G30770 // AT1G73500 // AT2G22330 // AT4G27260 // AT3G56400 // AT3G45640
GO:0002831	Biological process	regulation of response to biotic stimulus	4.3e-05	0.00024	// AT4G18760 // AT1G80840 // AT5G05190 // AT1G03160 // AT1G32640 // AT5G18650 // AT5G14930 // AT5G24590 // AT5G26920 // AT2G22330 // AT5G62570 // AT4G31800 // AT4G23570 // AT1G73805
GO:0071214	Biological process	cellular response to abiotic stimulus	4.9e-05	0.00028	// AT4G14690 // AT1G10470 // AT1G16370 // AT1G05200 // AT1G18810 // AT2G26300 // AT2G43010 // AT3G59060 // AT3G49810 // AT2G46790 // AT1G08540 // AT1G19180 // AT1G09530 // AT4G37900 // AT1G22280 // AT2G02950 // AT3G17609 // AT4G16780 // AT2G24790 // AT5G47910 // AT3G22840 // AT1G61660 // AT2G21320 // AT1G56510 // AT3G56710 // AT2G21970
GO:0052542	Biological process	defense response by callose deposition	5.1e-05	0.00029	// AT2G22330 // AT4G16990 // AT4G26850 // AT5G46330 // AT5G44070 // AT1G28380 // AT1G18570 // AT1G59870
GO:0048856	Biological process	anatomical structure development	5.6e-05	0.00031	// AT3G50060 // AT2G46660 // AT4G14510 // AT5G62090 // AT2G33830 // AT4G39800 // AT1G73500 // AT5G17880 // AT5G08790 // AT4G17500 // AT3G06020 // AT2G43010 // AT3G49530 // AT3G45970 // AT1G51660 // AT1G03160 // AT5G14930 // AT5G59570 // AT1G12820 // AT2G42380 // AT2G43410 // AT4G16370 // AT3G01640 // AT4G13395 // AT4G23810 // AT4G38400 // AT5G02760 // AT3G16470 // AT5G42000 // AT2G21320 // AT5G54…
GO:0009058	Biological process	biosynthetic process	5.6e-05	0.00031	// AT2G46660 // AT4G11660 // AT4G14210 // AT5G04820 // AT1G73500 // AT2G43010 // AT1G74950 // AT5G43890 // AT2G31810 // AT5G59570 // AT1G19180 // AT2G42330 // AT1G20510 // AT1G12740 // ATMG00020 // AT1G21910 // AT4G36900 // AT4G26850 // AT2G30770 // AT5G08520 // AT2G02710 // AT5G51790 // AT3G48720 // AT3G56710 // AT1G80340 // AT4G11280 // AT3G21560 // AT5G48010 // AT3G59060 // AT4G39330 // AT5G37…
GO:0009414	Biological process	response to water deprivation	6.2e-05	0.00034	// AT5G62470 // AT1G10370 // AT2G38470 // AT1G32640 // AT3G61890 // AT1G73330 // AT3G51920 // AT3G24500 // AT1G08930 // AT5G45340 // AT2G41010 // AT5G59550 // AT1G27730 // AT1G61660 // AT5G67300 // AT5G52050 // AT3G02130 // AT5G26920 // AT2G37180 // AT3G12630 // AT2G41240 // AT3G19580 // AT1G33560 // AT3G06760 // AT5G65730 // AT2G41430 // AT5G66880 // AT4G17410 // AT5G61590 // AT4G02200 // AT5G40…
GO:1903507	Biological process	negative regulation of nucleic acid-templated transcription	6.7e-05	0.00036	// AT4G38620 // AT1G80840 // AT4G11660 // AT1G72450 // AT1G70700 // AT4G04450 // AT5G67450 // AT5G54640 // AT3G17860 // AT1G74950 // AT2G46830 // AT2G46790 // AT2G36050 // AT1G17380 // AT2G43410 // AT1G19180 // AT3G19580 // AT1G68840 // AT3G56400 // AT1G27730 // AT3G52540 // AT3G15210 // AT4G16780 // AT2G36490 // AT2G34600 // AT5G04820 // AT2G42870 // AT1G13260
GO:1902679	Biological process	negative regulation of RNA biosynthetic process	6.7e-05	0.00036	// AT4G38620 // AT1G80840 // AT4G11660 // AT1G72450 // AT1G70700 // AT4G04450 // AT5G67450 // AT5G54640 // AT3G17860 // AT1G74950 // AT2G46830 // AT2G46790 // AT2G36050 // AT1G17380 // AT2G43410 // AT1G19180 // AT3G19580 // AT1G68840 // AT3G56400 // AT1G27730 // AT3G52540 // AT3G15210 // AT4G16780 // AT2G36490 // AT2G34600 // AT5G04820 // AT2G42870 // AT1G13260
GO:0043069	Biological process	negative regulation of programmed cell death	6.7e-05	0.00037	// AT1G03160 // AT2G34770 // AT3G57330 // AT3G52400 // AT3G11820 // AT5G47910 // AT2G41560 // AT5G13190
GO:0051253	Biological process	negative regulation of RNA metabolic process	7.1e-05	0.00038	// AT4G38620 // AT1G80840 // AT4G11660 // AT1G72450 // AT1G70700 // AT4G04450 // AT5G67450 // AT5G54640 // AT3G17860 // AT1G74950 // AT2G46830 // AT2G46790 // AT2G36050 // AT1G17380 // AT2G43410 // AT1G19180 // AT3G19580 // AT1G68840 // AT3G56400 // AT1G27730 // AT3G52540 // AT3G15210 // AT4G16780 // AT2G36490 // AT2G34600 // AT5G04820 // AT2G42870 // AT1G13260
GO:0044262	Biological process	cellular carbohydrate metabolic process	8.1e-05	0.00043	// AT5G63470 // AT4G03210 // AT1G23870 // AT4G12720 // AT3G44990 // AT1G32170 // AT2G41680 // AT4G39800 // AT5G57560 // AT1G68020 // AT4G17770 // AT4G25810 // AT2G06850 // AT5G40870 // AT1G14520 // AT4G04970 // AT3G02870 // AT1G64390 // AT5G06700 // AT5G65730 // AT1G12780 // AT5G04040 // AT3G62720 // AT3G01180 // AT4G37800 // AT1G12240 // AT4G30290 // AT1G70290 // AT5G41080 // AT4G18010 // AT5G40…
GO:0010035	Biological process	response to inorganic substance	8.2e-05	0.00044	// AT5G26220 // AT5G62470 // AT1G36370 // AT3G24170 // AT2G38470 // AT4G11280 // AT3G61890 // AT2G41680 // AT3G44300 // AT3G15500 // AT1G73330 // AT5G44070 // AT1G10370 // AT2G21330 // AT3G24500 // AT1G61660 // AT1G08930 // AT1G01060 // AT5G67480 // AT5G45340 // AT2G41010 // AT5G59550 // AT1G27730 // AT1G74840 // AT5G67300 // AT5G52050 // AT2G06050 // AT4G12720 // AT3G02130 // AT1G22190 // AT5G26…
GO:0032101	Biological process	regulation of response to external stimulus	8.3e-05	0.00044	// AT4G18760 // AT1G80840 // AT5G05190 // AT1G03160 // AT1G32640 // AT5G18650 // AT5G14930 // AT5G24590 // AT5G26920 // AT2G22330 // AT5G62570 // AT4G31800 // AT4G23570 // AT1G73805
GO:0009415	Biological process	response to water	9.4e-05	0.0005	// AT5G62470 // AT1G10370 // AT2G38470 // AT1G32640 // AT3G61890 // AT1G73330 // AT3G51920 // AT3G24500 // AT1G08930 // AT5G45340 // AT2G41010 // AT5G59550 // AT1G27730 // AT1G61660 // AT5G67300 // AT5G52050 // AT3G02130 // AT5G26920 // AT2G37180 // AT3G12630 // AT2G41240 // AT3G19580 // AT1G33560 // AT3G06760 // AT5G65730 // AT2G41430 // AT5G66880 // AT4G17410 // AT5G61590 // AT4G02200 // AT5G40…
GO:0009991	Biological process	response to extracellular stimulus	0.0001	0.00054	// AT5G21170 // AT5G24660 // AT1G16370 // AT1G04770 // AT5G54730 // AT5G48850 // AT3G49580 // AT1G03380 // AT5G43350 // AT2G41240 // AT4G14680 // AT3G22886 // AT1G66180 // AT3G55880 // AT1G01140 // AT3G47340 // AT1G54710 // AT3G08860 // AT3G06850 // AT1G71040 // AT5G27420 // AT1G79050 // AT1G61660 // AT1G20630 // AT5G15330 // AT5G61420 // AT2G02990
GO:0010411	Biological process	xyloglucan metabolic process	0.00011	0.00057	// AT4G25810 // AT4G03210 // AT5G65730 // AT1G74380 // AT1G32170 // AT3G62720 // AT4G37800 // AT3G44990 // AT2G06850 // AT4G30290 // AT2G01850 // AT5G57560
GO:0071482	Biological process	cellular response to light stimulus	0.00011	0.00058	// AT3G59060 // AT2G02950 // AT2G24790 // AT1G10470 // AT3G22840 // AT4G16780 // AT1G22280 // AT2G46790 // AT3G56710 // AT1G08540 // AT2G21320 // AT3G17609 // AT4G14690 // AT1G56510 // AT1G18810 // AT2G26300 // AT2G43010 // AT2G21970 // AT1G09530
GO:0006820	Biological process	anion transport	0.00012	0.00061	// AT3G56200 // AT5G41800 // AT5G14570 // AT2G24762 // AT5G46330 // AT4G27720 // AT5G44070 // AT4G24230 // AT5G46800 // AT5G57685 // AT4G31730 // AT1G20823 // AT3G47960 // AT1G53470 // AT5G10180 // AT4G24570 // AT1G44800 // AT5G12860 // AT1G69850 // AT5G52050 // AT5G43350 // AT3G26570 // AT5G20380 // AT2G39510 // AT4G00370 // AT1G35350 // AT2G22500
GO:0031667	Biological process	response to nutrient levels	0.00012	0.00062	// AT5G21170 // AT5G24660 // AT1G04770 // AT5G54730 // AT5G48850 // AT3G49580 // AT1G03380 // AT5G43350 // AT2G41240 // AT4G14680 // AT3G22886 // AT1G66180 // AT3G55880 // AT1G01140 // AT3G47340 // AT1G54710 // AT3G08860 // AT3G06850 // AT1G71040 // AT5G27420 // AT1G20630 // AT5G15330 // AT5G61420 // AT2G02990
GO:0016070	Biological process	RNA metabolic process	0.00012	0.00063	// AT3G50060 // AT1G80840 // AT3G49530 // AT4G14510 // AT4G11660 // AT1G51700 // AT1G01060 // AT5G04820 // AT1G73500 // AT1G04530 // AT4G04450 // AT5G54640 // AT1G78700 // AT5G08790 // AT2G43010 // AT5G18810 // AT1G25440 // AT1G25560 // AT5G62090 // AT5G59570 // AT3G15210 // AT3G61890 // AT3G48360 // AT2G42380 // AT2G43410 // AT3G58070 // AT3G10800 // AT3G09650 // AT2G18090 // AT2G42330 // AT4G23…
GO:0009612	Biological process	response to mechanical stimulus	0.00014	0.0007	// AT4G11280 // AT2G41100 // AT2G06850 // AT5G37770 // AT1G05200 // AT5G57560 // AT5G61210
GO:0042545	Biological process	cell wall modification	0.00014	0.00072	// AT4G01630 // AT3G10720 // AT2G37640 // AT1G18570 // AT5G19730 // AT3G45970 // AT5G44070 // AT3G54920 // AT4G26850 // AT4G33220 // AT5G46330 // AT1G26770 // AT2G40610 // AT2G22330 // AT1G23200 // AT1G69530 // AT4G02330 // AT5G06700 // AT1G20190 // AT4G38400 // AT1G59870
GO:0048523	Biological process	negative regulation of cellular process	0.00015	0.00075	// AT5G63470 // AT2G13790 // AT1G80840 // AT4G11660 // AT3G57330 // AT1G68840 // AT1G73330 // AT4G04450 // AT5G67450 // AT5G48380 // AT5G54640 // AT3G17860 // AT2G26300 // AT5G13190 // AT1G74950 // AT1G03160 // AT2G46830 // AT2G46790 // AT1G19770 // AT3G08730 // AT2G34770 // AT1G17380 // AT2G43410 // AT1G19180 // AT3G19580 // AT2G25490 // AT4G39400 // AT1G72450 // AT4G32980 // AT3G22886 // AT5G01…
GO:1901576	Biological process	organic substance biosynthetic process	0.00016	0.00079	// AT4G11660 // AT4G14210 // AT5G04820 // AT1G73500 // AT2G43010 // AT1G74950 // AT2G31810 // AT5G59570 // AT1G19180 // AT2G42330 // AT1G20510 // AT1G12740 // ATMG00020 // AT1G21910 // AT4G36900 // AT4G26850 // AT2G30770 // AT5G08520 // AT2G02710 // AT5G51790 // AT3G48720 // AT3G56710 // AT1G80340 // AT4G11280 // AT3G21560 // AT5G48010 // AT3G59060 // AT4G39330 // AT5G37020 // AT4G12080 // AT2G42…
GO:0044707	Biological process	single-multicellular organism process	0.00016	0.0008	// AT3G50060 // AT2G46660 // AT4G14510 // AT5G62090 // AT2G33830 // AT4G39800 // AT1G73500 // AT5G17880 // AT5G08790 // AT4G17500 // AT3G06020 // AT2G43010 // AT3G49530 // AT1G51660 // AT1G03160 // AT5G14930 // AT5G59570 // AT1G12820 // AT2G42380 // AT2G43410 // AT4G16370 // AT1G19180 // AT4G13395 // AT4G23810 // AT5G02760 // AT3G16470 // AT5G42000 // AT2G21320 // AT5G54380 // AT1G73220 // AT4G18…
GO:0050776	Biological process	regulation of immune response	0.00017	0.00083	// AT5G47220 // AT4G19530 // AT1G03160 // AT4G12720 // AT3G52400 // AT4G23570 // AT5G26920 // AT2G22330 // AT3G11820 // AT3G09830 // AT3G56400 // AT5G62570 // AT5G45110 // AT3G15210 // AT5G13190 // AT1G73805
GO:0071478	Biological process	cellular response to radiation	0.00018	0.00085	// AT3G59060 // AT2G02950 // AT2G24790 // AT1G10470 // AT3G22840 // AT4G16780 // AT1G22280 // AT2G46790 // AT3G56710 // AT1G08540 // AT2G21320 // AT3G17609 // AT4G14690 // AT1G56510 // AT1G18810 // AT2G26300 // AT2G43010 // AT2G21970 // AT1G09530
GO:0070588	Biological process	calcium ion transmembrane transport	0.00018	0.00088	// AT3G57330 // AT1G27770 // AT1G09575 // AT2G38170 // AT1G57610 // AT2G41560 // AT5G66650
GO:0042435	Biological process	indole-containing compound biosynthetic process	0.0002	0.00097	// AT2G38470 // AT1G32640 // AT2G30770 // AT1G73500 // AT2G22330 // AT4G27260 // AT1G70570 // AT3G56400 // AT3G45640 // AT1G18570
GO:0006082	Biological process	organic acid metabolic process	0.0002	0.00098	// AT4G30550 // AT5G48880 // AT1G14520 // AT1G36370 // AT3G25770 // AT4G30440 // AT1G32640 // AT3G21670 // AT5G14570 // AT2G31170 // AT1G18870 // AT5G61590 // AT5G04120 // AT1G08250 // AT5G23050 // AT2G22330 // AT2G21330 // AT3G44300 // AT1G37130 // AT5G61420 // AT5G01410 // AT2G26080 // AT1G17420 // AT4G19710 // AT2G26300 // AT1G72520 // AT3G23810 // AT3G21220 // AT2G41010 // AT3G09830 // AT2G34…
GO:0045934	Biological process	negative regulation of nucleobase-containing compound metabolic process	0.00021	0.001	// AT4G38620 // AT1G80840 // AT4G11660 // AT1G72450 // AT1G70700 // AT4G04450 // AT5G67450 // AT5G54640 // AT3G17860 // AT1G74950 // AT2G46830 // AT2G46790 // AT2G36050 // AT1G17380 // AT2G43410 // AT1G19180 // AT3G19580 // AT1G68840 // AT3G56400 // AT1G27730 // AT3G52540 // AT3G15210 // AT4G16780 // AT2G36490 // AT2G34600 // AT5G04820 // AT2G42870 // AT1G13260
GO:0009411	Biological process	response to UV	0.00023	0.0011	// AT4G39400 // AT3G28860 // AT4G14690 // AT3G17609 // AT5G59820 // AT3G22840 // AT3G50930 // AT3G21890 // AT4G38620 // AT5G26920 // AT4G36220 // AT2G01180 // AT3G45640 // AT5G01410 // AT1G56510 // AT2G21970 // AT1G73805
GO:0009408	Biological process	response to heat	0.00023	0.0011	// AT2G38470 // AT5G59820 // AT5G49910 // AT5G57560 // AT4G14690 // AT5G15450 // AT5G37770 // AT3G10800 // AT3G53990 // AT4G12400 // AT3G51910 // AT1G74310 // AT2G21320 // AT2G22360 // AT3G08720 // AT1G21910 // AT4G17250 // AT3G12580 // AT4G26850 // AT2G41140 // AT5G47910 // AT5G03720 // AT3G22840 // AT3G24500
GO:0044238	Biological process	primary metabolic process	0.00023	0.0011	// AT1G51660 // AT4G11660 // AT4G14210 // AT5G02290 // AT5G04820 // AT1G01540 // AT1G73500 // AT1G67470 // AT5G58870 // AT2G43010 // AT1G23030 // AT1G74950 // AT5G15450 // AT3G49810 // AT2G31810 // AT5G04870 // AT5G59570 // AT3G10800 // AT1G64390 // AT4G27820 // AT3G12400 // AT5G11650 // AT1G02660 // AT2G42330 // AT5G54380 // AT1G12740 // ATMG00020 // AT1G21910 // AT4G36900 // AT5G27420 // AT1G12…
GO:0007275	Biological process	multicellular organism development	0.00024	0.0011	// AT3G50060 // AT2G46660 // AT4G14510 // AT5G62090 // AT2G33830 // AT4G39800 // AT1G73500 // AT5G17880 // AT5G08790 // AT4G17500 // AT2G43010 // AT3G49530 // AT1G51660 // AT1G03160 // AT5G14930 // AT5G59570 // AT1G12820 // AT2G42380 // AT2G43410 // AT4G16370 // AT1G19180 // AT4G13395 // AT4G23810 // AT5G02760 // AT3G16470 // AT5G42000 // AT2G21320 // AT5G54380 // AT1G73220 // AT4G18010 // AT1G12…
GO:0005976	Biological process	polysaccharide metabolic process	0.00026	0.0012	// AT5G63470 // AT4G24780 // AT4G03210 // AT5G63180 // AT4G12720 // AT5G19730 // AT1G32170 // AT2G41680 // AT1G64390 // AT4G02330 // AT5G57560 // AT3G54920 // AT4G25810 // AT3G49720 // AT4G33220 // AT3G44990 // AT2G06850 // AT5G40870 // AT1G24170 // AT4G04970 // AT3G10720 // AT5G06700 // AT5G65730 // AT1G12780 // AT4G13710 // AT3G62720 // AT3G01180 // AT4G37800 // AT1G74380 // AT5G18670 // AT4G30…
GO:0006793	Biological process	phosphorus metabolic process	0.00026	0.0012	// AT1G51660 // AT5G02290 // AT4G01950 // AT4G39800 // AT1G01540 // AT1G73500 // AT3G09830 // AT3G23750 // AT5G01410 // AT1G67470 // AT1G79630 // AT4G33080 // AT5G04870 // AT1G12900 // AT4G37250 // AT3G08760 // AT1G74330 // AT4G09570 // AT5G02760 // AT5G01810 // AT5G54380 // AT4G18010 // AT2G26980 // AT4G33920 // AT2G40270 // AT1G12580 // AT3G27060 // AT2G38110 // AT2G01450 // AT5G10930 // AT2G32…
GO:0006796	Biological process	phosphate-containing compound metabolic process	0.00027	0.0012	// AT1G51660 // AT5G02290 // AT4G01950 // AT4G39800 // AT1G01540 // AT1G73500 // AT3G09830 // AT3G23750 // AT1G67470 // AT1G79630 // AT4G33080 // AT5G04870 // AT1G12900 // AT4G37250 // AT3G08760 // AT1G74330 // AT4G09570 // AT5G02760 // AT5G01810 // AT5G54380 // AT4G18010 // AT2G26980 // AT4G33920 // AT2G40270 // AT1G12580 // AT3G27060 // AT2G38110 // AT2G01450 // AT5G10930 // AT2G32800 // AT1G16…
GO:0043067	Biological process	regulation of programmed cell death	0.00027	0.0012	// AT1G03160 // AT2G34770 // AT3G57330 // AT3G52400 // AT2G31170 // AT5G10380 // AT3G11820 // AT5G47910 // AT1G79110 // AT2G41560 // AT5G13190
GO:0010337	Biological process	regulation of salicylic acid metabolic process	0.00028	0.0013	// AT2G41010 // AT5G26920 // AT1G28380 // AT3G09830 // AT1G29690 // AT1G73805
GO:0045088	Biological process	regulation of innate immune response	0.00031	0.0014	// AT5G47220 // AT4G19530 // AT1G03160 // AT4G12720 // AT3G52400 // AT4G23570 // AT5G26920 // AT2G22330 // AT3G11820 // AT3G09830 // AT3G56400 // AT5G62570 // AT3G15210 // AT5G13190 // AT1G73805
GO:0000302	Biological process	response to reactive oxygen species	0.00031	0.0014	// AT4G23810 // AT3G24170 // AT4G12400 // AT4G17490 // AT4G12720 // AT5G63160 // AT2G41680 // AT1G20630 // AT4G17410 // AT1G74310 // AT4G37610 // AT3G48360 // AT5G37770 // AT5G13650 // AT1G70520 // AT3G12580 // AT2G37860 // AT4G18880 // AT2G06050 // AT1G72520 // AT5G67480
GO:0043436	Biological process	oxoacid metabolic process	0.00033	0.0015	// AT4G30550 // AT5G48880 // AT1G14520 // AT1G36370 // AT4G30440 // AT5G21170 // AT3G21670 // AT5G14570 // AT2G31170 // AT1G18870 // AT5G61590 // AT1G08250 // AT5G23050 // AT2G22330 // AT2G21330 // AT3G44300 // AT5G61420 // AT5G01410 // AT2G26080 // AT1G17420 // AT4G19710 // AT2G26300 // AT3G09830 // AT2G41010 // AT3G25770 // AT2G34770 // AT5G42650 // AT3G12800 // AT2G06050 // AT2G31810 // AT2G15…
GO:0018105	Biological process	peptidyl-serine phosphorylation	0.00035	0.0016	// AT3G57530 // AT5G57015 // AT1G12580 // AT5G01810 // AT5G04870 // AT5G66210 // AT2G41140 // AT4G18700 // AT5G10930 // AT1G76040 // AT4G35310 // AT1G01140 // AT4G09570
GO:0009620	Biological process	response to fungus	0.00037	0.0016	// AT1G80840 // AT2G38470 // AT5G64250 // AT1G29340 // AT1G73500 // AT3G20600 // AT4G30440 // AT5G08790 // AT4G24230 // AT4G02330 // AT1G17420 // AT4G23570 // AT1G59870 // AT5G42650 // AT5G67300 // AT2G06050 // AT1G15010 // AT2G40140 // AT5G26920 // AT2G30020 // AT4G16950 // AT1G19670 // AT2G15890 // AT3G10985 // AT4G16860 // AT3G10190 // AT2G22300 // AT4G16990 // AT5G05190 // AT3G50480 // AT5G45…
GO:2000026	Biological process	regulation of multicellular organismal development	0.0004	0.0017	// AT5G56860 // AT5G63470 // AT4G14690 // AT1G51660 // AT2G01570 // AT3G45640 // AT4G15248 // AT1G01030 // AT3G21220 // AT2G35230 // AT2G31380 // AT5G44190 // AT2G42200 // AT5G14930 // AT5G59570 // AT5G37770 // AT2G43410 // AT1G20823 // AT4G03110 // AT4G39400 // AT4G37900 // AT3G21890 // AT4G34390 // AT5G02760 // AT5G66880 // AT5G60800 // AT2G21320 // AT3G56400 // AT4G12970 // AT5G13200 // AT4G18…
GO:0071496	Biological process	cellular response to external stimulus	0.00041	0.0018	// AT5G21170 // AT5G24660 // AT1G16370 // AT1G05200 // AT1G04770 // AT5G48850 // AT3G49580 // AT2G41240 // AT4G14680 // AT3G22886 // AT3G55880 // AT1G01140 // AT3G47340 // AT5G43350 // AT3G08860 // AT3G06850 // AT1G71040 // AT5G27420 // AT1G79050 // AT1G61660 // AT1G20630 // AT5G15330 // AT5G61420 // AT2G02990
GO:0048584	Biological process	positive regulation of response to stimulus	0.00043	0.0019	// AT5G47220 // AT5G63470 // AT4G19530 // AT3G49530 // AT1G51660 // AT4G12720 // AT3G09830 // AT3G45640 // AT2G26300 // AT5G14930 // AT5G26920 // AT4G03110 // AT1G73805 // AT4G09570 // AT5G66880 // AT4G17410 // AT5G45110 // AT2G31880 // AT3G56400 // AT3G15210 // AT4G18390 // AT4G18760 // AT3G21220
GO:0018209	Biological process	peptidyl-serine modification	0.00044	0.0019	// AT3G57530 // AT5G57015 // AT1G12580 // AT5G01810 // AT5G04870 // AT5G66210 // AT2G41140 // AT4G18700 // AT5G10930 // AT1G76040 // AT4G35310 // AT1G01140 // AT4G09570
GO:0009791	Biological process	post-embryonic development	0.00046	0.002	// AT3G50060 // AT2G46660 // AT4G14510 // AT5G62090 // AT4G39800 // AT2G43010 // AT4G14690 // AT1G51660 // AT1G03160 // AT5G59570 // AT1G12820 // AT2G43410 // AT1G19180 // AT3G52940 // AT3G16470 // AT2G21320 // AT4G12970 // AT4G18010 // AT2G26980 // AT4G18390 // AT3G07390 // AT2G38110 // AT3G51550 // AT1G80340 // AT4G01630 // AT3G28860 // AT3G07780 // AT1G71830 // AT2G26300 // AT5G37020 // AT2G42…
GO:0030001	Biological process	metal ion transport	0.00047	0.002	// AT3G46900 // AT3G57330 // AT1G05200 // AT4G16370 // AT1G59870 // AT2G46800 // AT2G17780 // AT1G27770 // AT4G32060 // AT3G25410 // AT5G15410 // AT1G09575 // AT5G53130 // AT3G05030 // AT4G04850 // AT1G57610 // AT3G58810 // AT5G20230 // AT4G13420 // AT5G60800 // AT5G12860 // AT1G01140 // AT2G29650 // AT2G38170 // AT4G23640 // AT5G59520 // AT5G66650 // AT2G41560
GO:1901360	Biological process	organic cyclic compound metabolic process	0.00048	0.0021	// AT1G58290 // AT3G50060 // AT1G80840 // AT3G49530 // AT4G14510 // AT4G11660 // AT1G51700 // AT2G41680 // AT1G01060 // AT1G33760 // AT1G73500 // AT1G66800 // AT2G22330 // AT4G04450 // AT4G27260 // AT5G54640 // AT5G01410 // AT5G08790 // AT2G43010 // AT5G18810 // AT4G14690 // AT2G46830 // AT1G25560 // AT5G62090 // AT1G12900 // AT2G32230 // AT3G61890 // AT3G48360 // AT2G42380 // AT2G43410 // AT3G58…
GO:0052482	Biological process	defense response by cell wall thickening	0.00049	0.0021	// AT2G22330 // AT4G26850 // AT5G46330 // AT5G44070 // AT1G18570 // AT1G59870
GO:0052544	Biological process	defense response by callose deposition in cell wall	0.00049	0.0021	// AT2G22330 // AT4G26850 // AT5G46330 // AT5G44070 // AT1G18570 // AT1G59870
GO:0032501	Biological process	multicellular organismal process	0.0005	0.0021	// AT3G50060 // AT2G46660 // AT4G14510 // AT5G62090 // AT2G33830 // AT4G39800 // AT1G73500 // AT5G17880 // AT5G08790 // AT4G17500 // AT3G06020 // AT2G43010 // AT3G49530 // AT1G51660 // AT1G03160 // AT5G14930 // AT5G59570 // AT1G12820 // AT2G42380 // AT2G43410 // AT4G16370 // AT3G01640 // AT4G13395 // AT4G23810 // AT5G02760 // AT3G16470 // AT5G42000 // AT2G21320 // AT5G54380 // AT4G34740 // AT1G73…
GO:0010817	Biological process	regulation of hormone levels	0.00051	0.0021	// AT3G28860 // AT1G29500 // AT3G63110 // AT5G64770 // AT2G22330 // AT5G08150 // AT1G53700 // AT3G44300 // AT5G56750 // AT2G28305 // AT5G45340 // AT2G43010 // AT3G59060 // AT2G01420 // AT5G43890 // AT1G19770 // AT2G36800 // AT2G29090 // AT3G30180 // AT1G14120 // AT5G48000 // AT1G12740 // AT4G13260 // AT1G70560 // AT1G08980 // AT4G26610 // AT1G23080
GO:0055088	Biological process	lipid homeostasis	0.00051	0.0021	// AT4G39400 // AT5G42000 // AT5G45340 // AT1G12740 // AT5G48000 // AT3G30180 // AT2G29090 // AT1G68570 // AT4G24160
GO:0010438	Biological process	cellular response to sulfur starvation	0.00053	0.0022	// AT5G24660 // AT5G48850 // AT3G49580 // AT1G04770 // AT5G61420
GO:0048518	Biological process	positive regulation of biological process	0.00057	0.0024	// AT1G07530 // AT5G63470 // AT4G19530 // AT4G17500 // AT2G38470 // AT1G51660 // AT4G12720 // AT3G61890 // AT5G47220 // AT2G33385 // AT5G64770 // AT1G73500 // AT5G24660 // AT3G09830 // AT3G24500 // AT3G45640 // AT3G21220 // AT2G26300 // AT3G49530 // AT5G61590 // AT5G44190 // AT2G20570 // AT2G46830 // AT5G14930 // AT1G32640 // AT1G77890 // AT5G26920 // AT5G18650 // AT3G48360 // AT5G11590 // AT2G42…
GO:0042542	Biological process	response to hydrogen peroxide	0.00059	0.0024	// AT4G23810 // AT3G12580 // AT5G63160 // AT4G12400 // AT4G17410 // AT1G74310 // AT4G37610 // AT3G48360 // AT5G37770 // AT1G20630 // AT5G67480
GO:0015711	Biological process	organic anion transport	0.00059	0.0024	// AT3G56200 // AT5G46800 // AT5G41800 // AT2G24762 // AT4G24570 // AT5G57685 // AT1G44800 // AT4G31730 // AT2G39510 // AT4G00370 // AT4G24230 // AT5G12860 // AT1G69850 // AT5G52050 // AT2G22500
GO:0006725	Biological process	cellular aromatic compound metabolic process	0.00059	0.0024	// AT1G58290 // AT3G50060 // AT1G80840 // AT3G49530 // AT4G14510 // AT4G11660 // AT1G51700 // AT2G41680 // AT1G01060 // AT1G33760 // AT1G73500 // AT1G66800 // AT2G22330 // AT4G04450 // AT4G27260 // AT5G54640 // AT5G01410 // AT5G08790 // AT2G43010 // AT5G18810 // AT4G14690 // AT2G46830 // AT1G25560 // AT5G62090 // AT1G12900 // AT2G32230 // AT3G61890 // AT1G70570 // AT2G42380 // AT2G43410 // AT3G58…
GO:0046942	Biological process	carboxylic acid transport	0.00059	0.0024	// AT3G56200 // AT5G46800 // AT5G41800 // AT2G24762 // AT4G24570 // AT5G57685 // AT1G44800 // AT4G31730 // AT2G39510 // AT4G00370 // AT4G24230 // AT5G12860 // AT1G69850 // AT5G52050 // AT2G22500
GO:0032787	Biological process	monocarboxylic acid metabolic process	0.00059	0.0024	// AT5G48880 // AT4G14440 // AT5G16370 // AT1G18870 // AT5G23050 // AT2G22330 // AT2G21330 // AT3G44300 // AT1G17420 // AT5G45340 // AT2G41010 // AT3G25770 // AT2G34770 // AT5G42650 // AT3G12800 // AT2G06050 // AT1G12900 // AT5G26920 // AT2G29090 // AT5G21170 // AT2G28630 // AT3G09830 // AT1G73805 // AT4G13840 // AT1G06080 // AT1G01120 // AT1G42970 // AT1G28380 // AT4G38970 // AT1G20510 // AT4G30…
GO:0031668	Biological process	cellular response to extracellular stimulus	0.00072	0.0029	// AT5G21170 // AT5G24660 // AT1G16370 // AT1G04770 // AT5G48850 // AT3G49580 // AT2G41240 // AT4G14680 // AT3G22886 // AT3G55880 // AT1G01140 // AT3G47340 // AT5G43350 // AT3G08860 // AT3G06850 // AT1G71040 // AT5G27420 // AT1G79050 // AT1G61660 // AT1G20630 // AT5G15330 // AT5G61420 // AT2G02990
GO:0010224	Biological process	response to UV-B	0.00072	0.0029	// AT4G39400 // AT4G38620 // AT4G14690 // AT5G59820 // AT2G01180 // AT3G21890 // AT5G26920 // AT4G36220 // AT3G45640 // AT5G01410 // AT3G17609 // AT1G73805
GO:0071491	Biological process	cellular response to red light	0.00074	0.0029	// AT3G22840 // AT1G22280 // AT4G14690 // AT2G43010 // AT2G24790
GO:1900056	Biological process	negative regulation of leaf senescence	0.00074	0.0029	// AT5G02760 // AT5G62620 // AT3G56400 // AT5G44190 // AT2G20570
GO:0070413	Biological process	trehalose metabolism in response to stress	0.00074	0.0029	// AT2G18700 // AT1G68020 // AT1G23870 // AT1G70290 // AT4G17770
GO:0048580	Biological process	regulation of post-embryonic development	0.0008	0.0031	// AT5G56860 // AT5G63470 // AT4G14690 // AT1G51660 // AT2G01570 // AT3G45640 // AT4G15248 // AT2G35230 // AT2G31380 // AT5G44190 // AT5G59570 // AT5G37770 // AT2G43410 // AT1G20823 // AT4G03110 // AT4G39400 // AT4G37900 // AT3G21890 // AT5G66880 // AT5G60800 // AT2G21320 // AT4G12970 // AT5G13200 // AT4G18390 // AT2G24790 // AT3G22840 // AT2G13790 // AT2G31880 // AT2G20570 // AT1G13260 // AT3G06…
GO:0009741	Biological process	response to brassinosteroid	0.0008	0.0031	// AT4G39400 // AT2G13790 // AT2G44080 // AT4G08950 // AT2G42870 // AT5G46570 // AT3G51550 // AT5G54380 // AT1G71830 // AT1G78700 // AT4G02330 // AT5G57560 // AT1G13260 // AT5G39860
GO:0010583	Biological process	response to cyclopentenone	0.00081	0.0031	// AT3G06770 // AT5G43700 // AT4G38400 // AT2G23130 // AT3G11700 // AT5G57560 // AT1G04240 // AT1G23080
GO:0050793	Biological process	regulation of developmental process	0.00083	0.0032	// AT5G56860 // AT5G63470 // AT1G29500 // AT4G14690 // AT1G51660 // AT4G12970 // AT1G35560 // AT2G01570 // AT3G45640 // AT4G15248 // AT3G06020 // AT3G21220 // AT2G35230 // AT1G01030 // AT2G31380 // AT5G57015 // AT5G44190 // AT2G42200 // AT5G14930 // AT5G59570 // AT3G02170 // AT5G37770 // AT5G39860 // AT2G43410 // AT4G36730 // AT1G20823 // AT4G04970 // AT4G03110 // AT3G15030 // AT4G39400 // AT4G37…
GO:0010410	Biological process	hemicellulose metabolic process	0.00088	0.0034	// AT4G25810 // AT4G03210 // AT5G65730 // AT1G74380 // AT1G32170 // AT5G01620 // AT4G37800 // AT3G44990 // AT2G06850 // AT4G30290 // AT5G22940 // AT2G01850 // AT5G57560 // AT3G62720
GO:0007166	Biological process	cell surface receptor signaling pathway	0.00088	0.0034	// AT1G16110 // AT2G31800 // AT5G02290 // AT5G46330 // AT2G25790 // AT1G09970 // AT3G09830 // AT3G23750 // AT2G05940 // AT3G24550 // AT3G02130 // AT4G37250 // AT3G08760 // AT5G67280 // AT5G46570 // AT2G31880 // AT2G33580 // AT1G73080 // AT3G47570 // AT2G13790 // AT3G49670 // AT3G28040 // AT2G47060 // AT1G14370 // AT5G49770
GO:0015994	Biological process	chlorophyll metabolic process	0.0009	0.0034	// AT1G58290 // AT5G56860 // AT4G14690 // AT5G44190 // AT2G41680 // AT4G27440 // AT4G31390 // AT5G38520 // AT3G22840 // AT2G20570 // AT5G01410 // AT1G19670 // AT1G09940
GO:0071489	Biological process	cellular response to red or far red light	0.0009	0.0034	// AT3G59060 // AT2G24790 // AT1G10470 // AT3G22840 // AT4G16780 // AT1G22280 // AT2G46790 // AT2G02950 // AT3G17609 // AT1G18810 // AT4G14690 // AT2G43010 // AT1G09530
GO:0030162	Biological process	regulation of proteolysis	0.00095	0.0036	// AT5G18650 // AT5G63160 // AT1G73330 // AT5G45110 // AT4G37610 // AT3G48360 // AT1G80440 // AT5G67480
GO:0031669	Biological process	cellular response to nutrient levels	0.00097	0.0036	// AT3G08860 // AT5G48850 // AT1G71040 // AT5G27420 // AT4G14680 // AT3G22886 // AT5G21170 // AT1G04770 // AT3G55880 // AT5G24660 // AT3G06850 // AT1G20630 // AT5G15330 // AT3G49580 // AT1G01140 // AT5G61420 // AT3G47340 // AT5G43350 // AT2G41240 // AT2G02990
GO:0009743	Biological process	response to carbohydrate	0.001	0.0037	// AT1G28330 // AT5G56860 // AT3G06850 // AT5G08790 // AT3G26650 // AT1G66180 // AT4G34390 // AT4G35770 // AT3G47340 // AT1G42970 // AT5G20250 // AT3G48360 // AT4G17410 // AT5G21170 // AT1G01140 // AT2G26300 // AT3G20770
GO:0010380	Biological process	regulation of chlorophyll biosynthetic process	0.001	0.0038	// AT5G56860 // AT4G14690 // AT5G44190 // AT2G41680 // AT2G20570 // AT3G22840
GO:0072330	Biological process	monocarboxylic acid biosynthetic process	0.0011	0.0039	// AT5G21170 // AT1G18870 // AT4G13840 // AT3G09830 // AT3G44300 // AT1G17420 // AT2G34770 // AT5G42650 // AT2G06050 // AT2G28630 // AT5G26920 // AT3G25770 // AT1G73805 // AT1G06080 // AT1G01120 // AT1G20510 // AT4G30440 // AT5G43760 // AT5G38020 // AT3G06850 // AT2G22330 // AT5G08520 // AT2G15090 // AT1G70560 // AT1G08980 // AT1G72520
GO:0048513	Biological process	animal organ development	0.001	0.0039	// AT3G50060 // AT3G28860 // AT1G10370 // AT4G01630 // AT5G64770 // AT1G73500 // AT4G17460 // AT1G01030 // AT2G28550 // AT5G44190 // AT2G42200 // AT2G17780 // AT5G14930 // AT1G12820 // AT4G34740 // AT2G46400 // AT3G15030 // AT4G39400 // AT4G32980 // AT2G22300 // AT3G07360 // AT5G02760 // AT5G42000 // AT4G01250 // AT3G56400 // AT4G23810 // AT1G73220 // AT4G18390 // AT1G69490 // AT3G07390 // AT5G62…
GO:0044249	Biological process	cellular biosynthetic process	0.0011	0.0039	// AT4G11660 // AT4G14210 // AT5G04820 // AT1G73500 // AT2G43010 // AT1G74950 // AT5G43890 // AT2G31810 // AT5G59570 // AT1G19180 // AT2G42330 // AT1G20510 // ATMG00020 // AT1G21910 // AT4G36900 // AT4G26850 // AT2G30770 // AT5G08520 // AT2G02710 // AT5G51790 // AT3G56710 // AT1G80340 // AT4G11280 // AT5G48010 // AT3G59060 // AT4G39330 // AT5G37020 // AT5G64170 // AT2G42200 // AT2G15090 // AT4G27…
GO:0009828	Biological process	plant-type cell wall loosening	0.0011	0.0041	// AT4G01630 // AT1G26770 // AT2G37640 // AT3G45970 // AT4G38400 // AT2G40610 // AT1G69530 // AT1G20190
GO:0052545	Biological process	callose localization	0.0011	0.0041	// AT2G22330 // AT4G16990 // AT4G26850 // AT5G46330 // AT5G44070 // AT1G28380 // AT1G18570 // AT1G59870
GO:0044283	Biological process	small molecule biosynthetic process	0.0012	0.0042	// AT5G48880 // AT1G14520 // AT4G30440 // AT5G21170 // AT1G18870 // AT4G39800 // AT2G22330 // AT2G21330 // AT3G44300 // AT5G01410 // AT1G17420 // AT4G19710 // AT2G26300 // AT3G09830 // AT2G34770 // AT5G42650 // AT1G60600 // AT3G47340 // AT2G06050 // AT2G31810 // AT2G28630 // AT5G26920 // AT1G70570 // AT3G19480 // AT3G25770 // AT5G04120 // AT3G01120 // AT1G73805 // AT3G02870 // AT4G32980 // AT1G06…
GO:0048878	Biological process	chemical homeostasis	0.0012	0.0043	// AT5G56860 // AT1G36370 // AT3G57330 // AT5G54510 // AT1G05200 // AT5G45340 // AT2G01420 // AT4G24160 // AT4G32060 // AT4G16370 // AT1G68670 // AT3G05030 // AT1G68570 // AT2G29090 // AT4G39400 // AT3G58810 // AT5G48000 // AT5G60800 // AT5G47910 // AT5G41080 // AT1G44800 // AT1G01140 // AT1G12740 // AT2G41240 // AT5G42000 // AT2G38170 // AT2G46800 // AT4G27260 // AT3G30180 // AT2G39510 // AT2G41…
GO:0042430	Biological process	indole-containing compound metabolic process	0.0012	0.0043	// AT2G38470 // AT1G32640 // AT5G44070 // AT2G30770 // AT1G73500 // AT2G22330 // AT4G27260 // AT1G70570 // AT3G56400 // AT3G45640 // AT1G18570 // AT1G59870
GO:0016053	Biological process	organic acid biosynthetic process	0.0012	0.0043	// AT5G48880 // AT1G14520 // AT4G30440 // AT5G21170 // AT1G18870 // AT2G22330 // AT3G09830 // AT3G44300 // AT1G17420 // AT4G19710 // AT2G26300 // AT2G34770 // AT5G42650 // AT2G06050 // AT2G31810 // AT2G28630 // AT5G26920 // AT1G70570 // AT3G19480 // AT3G25770 // AT5G04120 // AT3G01120 // AT1G73805 // AT3G02870 // AT4G32980 // AT1G06080 // AT1G01120 // AT4G04610 // AT1G20510 // AT3G47340 // AT1G30…
GO:0071407	Biological process	cellular response to organic cyclic compound	0.0012	0.0044	// AT2G01570 // AT4G39400 // AT2G13790 // AT5G05190 // AT5G46570 // AT3G52400 // AT2G44080 // AT3G51550 // AT2G42870 // AT4G16890 // AT3G11820 // AT5G67300 // AT4G03110 // AT3G56400 // AT5G54380 // AT3G50930 // AT1G78700 // AT1G71830 // AT2G32800 // AT5G39860 // AT1G59870
GO:0009696	Biological process	salicylic acid metabolic process	0.0013	0.0045	// AT2G41010 // AT1G18870 // AT5G26920 // AT1G28380 // AT3G09830 // AT1G29690 // AT1G73805
GO:1901463	Biological process	regulation of tetrapyrrole biosynthetic process	0.0013	0.0045	// AT5G56860 // AT4G14690 // AT5G44190 // AT2G41680 // AT2G20570 // AT3G22840
GO:0019253	Biological process	reductive pentose-phosphate cycle	0.0013	0.0045	// AT5G38430 // AT3G26650 // AT1G12900 // AT5G38420 // AT1G42970 // AT3G04790
GO:0042446	Biological process	hormone biosynthetic process	0.0013	0.0045	// AT3G30180 // AT3G59060 // AT5G45340 // AT5G43890 // AT4G13260 // AT5G48000 // AT2G22330 // AT1G70560 // AT2G29090 // AT3G63110 // AT1G08980 // AT2G28305 // AT1G12740 // AT2G43010 // AT3G44300
GO:0002252	Biological process	immune effector process	0.0013	0.0046	// AT5G47220 // AT1G80840 // AT4G31800 // AT5G06320 // AT5G42950 // AT5G14930 // AT1G31290 // AT3G56400 // AT3G11650 // AT5G24590 // AT3G15210
GO:0042594	Biological process	response to starvation	0.0013	0.0046	// AT1G04770 // AT5G48850 // AT1G71040 // AT4G14680 // AT1G03380 // AT5G54730 // AT1G54710 // AT3G55880 // AT5G24660 // AT3G06850 // AT1G20630 // AT5G15330 // AT3G49580 // AT1G01140 // AT5G61420 // AT3G47340 // AT5G43350 // AT2G41240 // AT2G02990
GO:0051090	Biological process	regulation of sequence-specific DNA binding transcription factor activity	0.0013	0.0046	// AT1G28280 // AT5G08330 // AT1G01060 // AT3G56710 // AT1G32640
GO:0009817	Biological process	defense response to fungus, incompatible interaction	0.0014	0.0048	// AT4G16990 // AT1G29340 // AT5G45110 // AT3G20600 // AT4G16950 // AT1G56510 // AT4G16860 // AT4G23570 // AT1G59870
GO:0051239	Biological process	regulation of multicellular organismal process	0.0014	0.0049	// AT5G56860 // AT5G63470 // AT1G29500 // AT4G14690 // AT1G51660 // AT2G01570 // AT3G45640 // AT4G15248 // AT1G01030 // AT3G21220 // AT2G35230 // AT2G31380 // AT5G44190 // AT2G42200 // AT5G14930 // AT5G59570 // AT5G37770 // AT2G43410 // AT1G20823 // AT4G03110 // AT4G39400 // AT4G37900 // AT3G21890 // AT4G34390 // AT5G02760 // AT5G66880 // AT5G60800 // AT2G21320 // AT3G56400 // AT4G12970 // AT5G13…
GO:0009682	Biological process	induced systemic resistance	0.0015	0.0051	// AT5G47220 // AT2G22330 // AT2G30770 // AT3G56400 // AT1G18570 // AT5G61420 // AT3G15210
GO:0048831	Biological process	regulation of shoot system development	0.0016	0.0053	// AT5G56860 // AT4G15248 // AT1G01030 // AT5G44190 // AT2G42200 // AT5G14930 // AT5G59570 // AT5G37770 // AT2G43410 // AT1G20823 // AT4G39400 // AT5G02760 // AT3G21890 // AT5G60800 // AT2G31880 // AT3G56400 // AT2G24790 // AT5G62620 // AT5G08520 // AT2G20570 // AT1G13260 // AT3G02380
GO:0031348	Biological process	negative regulation of defense response	0.0016	0.0053	// AT1G03160 // AT5G18650 // AT3G52400 // AT1G28280 // AT3G11820 // AT5G48380 // AT5G62570 // AT5G13190 // AT1G59870
GO:0042445	Biological process	hormone metabolic process	0.0016	0.0053	// AT3G30180 // AT3G59060 // AT1G14120 // AT5G45340 // AT5G43890 // AT5G08150 // AT4G13260 // AT5G48000 // AT2G22330 // AT2G36800 // AT1G70560 // AT2G29090 // AT3G63110 // AT1G08980 // AT2G28305 // AT1G12740 // AT2G43010 // AT3G44300
GO:0019685	Biological process	photosynthesis, dark reaction	0.0016	0.0053	// AT5G38430 // AT3G26650 // AT1G12900 // AT5G38420 // AT1G42970 // AT3G04790
GO:0044042	Biological process	glucan metabolic process	0.0016	0.0053	// AT5G63470 // AT4G03210 // AT4G12720 // AT3G44990 // AT1G32170 // AT2G41680 // AT5G57560 // AT4G25810 // AT2G06850 // AT5G40870 // AT4G04970 // AT1G64390 // AT5G06700 // AT5G65730 // AT3G62720 // AT3G01180 // AT4G37800 // AT1G03310 // AT2G01850 // AT4G26690 // AT1G74380 // AT1G22880 // AT4G30290
GO:0006073	Biological process	cellular glucan metabolic process	0.0016	0.0053	// AT5G63470 // AT4G03210 // AT4G12720 // AT3G44990 // AT1G32170 // AT2G41680 // AT5G57560 // AT4G25810 // AT2G06850 // AT5G40870 // AT4G04970 // AT1G64390 // AT5G06700 // AT5G65730 // AT3G62720 // AT3G01180 // AT4G37800 // AT1G03310 // AT2G01850 // AT4G26690 // AT1G74380 // AT1G22880 // AT4G30290
GO:0033037	Biological process	polysaccharide localization	0.0017	0.0058	// AT2G22330 // AT4G16990 // AT4G26850 // AT5G46330 // AT5G44070 // AT1G28380 // AT1G18570 // AT1G59870
GO:0009637	Biological process	response to blue light	0.0018	0.0059	// AT4G18390 // AT3G59060 // AT4G14690 // AT2G02950 // AT3G22840 // AT5G38420 // AT5G38430 // AT1G08540 // AT2G21320 // AT3G28860 // AT2G26300 // AT2G43010
GO:0042440	Biological process	pigment metabolic process	0.0019	0.0063	// AT1G58290 // AT5G56860 // AT4G14690 // AT5G44190 // AT5G17230 // AT4G14210 // AT2G41680 // AT4G36810 // AT5G57030 // AT4G27440 // AT4G31390 // AT3G21560 // AT2G02990 // AT3G22840 // AT2G20570 // AT4G34740 // AT1G19670 // AT1G30530 // AT1G09940 // AT1G09530
GO:0046394	Biological process	carboxylic acid biosynthetic process	0.0019	0.0063	// AT5G48880 // AT1G14520 // AT4G30440 // AT5G21170 // AT1G18870 // AT2G22330 // AT3G09830 // AT3G44300 // AT1G17420 // AT4G19710 // AT2G26300 // AT2G34770 // AT5G42650 // AT2G06050 // AT2G31810 // AT2G28630 // AT5G26920 // AT3G19480 // AT3G25770 // AT3G01120 // AT1G73805 // AT3G02870 // AT1G06080 // AT1G01120 // AT1G20510 // AT3G47340 // AT5G04120 // AT5G43760 // AT5G38020 // AT3G06850 // AT4G13…
GO:0010383	Biological process	cell wall polysaccharide metabolic process	0.002	0.0066	// AT4G25810 // AT4G26690 // AT4G03210 // AT5G65730 // AT1G74380 // AT1G32170 // AT5G01620 // AT4G37800 // AT3G44990 // AT2G06850 // AT4G30290 // AT5G22940 // AT2G01850 // AT5G57560 // AT3G62720
GO:0019752	Biological process	carboxylic acid metabolic process	0.002	0.0067	// AT5G48880 // AT4G14440 // AT1G14520 // AT1G36370 // AT4G30440 // AT5G16370 // AT2G31170 // AT1G18870 // AT1G08250 // AT5G23050 // AT2G22330 // AT2G21330 // AT3G44300 // AT5G01410 // AT2G26080 // AT1G17420 // AT4G19710 // AT2G26300 // AT3G09830 // AT2G41010 // AT3G25770 // AT2G34770 // AT5G42650 // AT3G12800 // AT2G06050 // AT2G31810 // AT1G12900 // AT5G26920 // AT4G23590 // AT3G19480 // AT2G29…
GO:0090567	Biological process	reproductive shoot system development	0.0022	0.0071	// AT5G56860 // AT3G28860 // AT1G51660 // AT5G62090 // AT3G45640 // AT2G38110 // AT3G47500 // AT4G17460 // AT1G71830 // AT1G01030 // AT4G25010 // AT1G17420 // AT5G37020 // AT5G44190 // AT2G42200 // AT2G06050 // AT3G02130 // AT5G59570 // AT1G12820 // AT5G37770 // AT2G43410 // AT1G20823 // AT4G03110 // AT4G39400 // AT4G32980 // AT3G22886 // AT3G21890 // AT5G60800 // AT5G67440 // AT1G69490 // AT1G19…
GO:0044036	Biological process	cell wall macromolecule metabolic process	0.0023	0.0075	// AT4G25810 // AT4G26690 // AT4G03210 // AT5G65730 // AT5G23130 // AT1G74380 // AT5G62620 // AT5G01620 // AT3G44990 // AT4G37800 // AT5G57560 // AT2G06850 // AT4G30290 // AT1G32170 // AT5G22940 // AT2G01850 // AT2G43590 // AT3G62720
GO:0043412	Biological process	macromolecule modification	0.0023	0.0075	// AT1G51660 // AT5G02290 // AT1G70740 // AT1G01540 // AT1G73500 // AT3G09830 // AT3G23750 // AT1G67470 // AT1G79630 // AT1G23030 // AT1G66160 // AT3G49810 // AT4G33080 // ATCG00350 // AT1G12820 // AT4G37250 // AT3G08760 // AT1G74330 // AT4G09570 // AT5G02760 // AT5G01810 // AT1G29340 // AT5G54380 // AT5G56340 // AT2G26980 // AT5G27420 // AT4G33920 // AT2G40270 // AT1G12580 // AT5G10380 // AT2G01…
GO:0009908	Biological process	flower development	0.0024	0.0076	// AT5G56860 // AT3G28860 // AT1G51660 // AT5G62090 // AT3G45640 // AT2G38110 // AT3G47500 // AT4G17460 // AT1G71830 // AT1G01030 // AT4G25010 // AT1G17420 // AT5G37020 // AT5G44190 // AT2G42200 // AT2G06050 // AT3G02130 // AT5G59570 // AT1G12820 // AT5G37770 // AT2G43410 // AT1G20823 // AT4G03110 // AT4G39400 // AT4G32980 // AT3G22886 // AT3G21890 // AT5G60800 // AT5G67440 // AT1G69490 // AT1G19…
GO:0009744	Biological process	response to sucrose	0.0024	0.0077	// AT1G28330 // AT3G06850 // AT5G08790 // AT3G26650 // AT5G21170 // AT4G34390 // AT4G35770 // AT1G42970 // AT5G20250 // AT3G47340
GO:0071446	Biological process	cellular response to salicylic acid stimulus	0.0024	0.0077	// AT2G01570 // AT5G05190 // AT5G67300 // AT3G52400 // AT4G16890 // AT3G11820 // AT3G56400 // AT3G50930 // AT2G32800 // AT4G03110
GO:2000024	Biological process	regulation of leaf development	0.0026	0.0081	// AT5G44190 // AT2G42200 // AT5G14930 // AT5G02760 // AT5G08520 // AT3G56400 // AT1G01030 // AT5G62620 // AT2G20570
GO:0034220	Biological process	ion transmembrane transport	0.0026	0.0081	// AT3G46900 // AT3G57330 // AT5G46330 // AT1G64200 // AT5G66650 // AT4G35100 // AT1G27770 // AT1G09575 // AT2G37170 // AT2G37180 // AT3G05030 // AT2G39510 // AT4G13420 // AT4G00370 // AT5G10180 // AT4G24570 // AT5G12860 // AT5G43350 // AT2G38170 // AT5G20380 // AT4G23640 // AT1G57610 // AT2G36830 // AT2G41560 // AT2G22500
GO:0006778	Biological process	porphyrin-containing compound metabolic process	0.0026	0.0082	// AT1G58290 // AT5G56860 // AT4G14690 // AT5G44190 // AT2G41680 // AT4G27440 // AT4G31390 // AT5G38520 // AT3G22840 // AT2G20570 // AT5G01410 // AT1G19670 // AT1G09940
GO:0016051	Biological process	carbohydrate biosynthetic process	0.0026	0.0083	// AT4G38970 // AT1G23870 // AT4G12720 // AT2G41680 // AT4G39800 // AT2G21330 // AT1G12900 // AT1G68020 // AT4G17770 // AT3G49720 // AT5G38420 // AT3G04790 // AT1G24170 // AT4G04970 // AT3G02870 // AT5G06700 // AT1G12780 // AT3G62720 // AT3G01180 // AT1G42970 // AT1G03310 // AT1G70290 // AT5G40390 // AT3G26650 // AT1G70090 // AT2G18700 // AT5G01620 // AT5G38430 // AT1G74380 // AT5G22940 // AT5G61…
GO:0044281	Biological process	small molecule metabolic process	0.0027	0.0084	// AT4G39800 // AT2G22330 // AT3G09830 // AT5G01410 // AT4G19710 // AT3G23810 // AT3G12800 // AT2G31810 // AT2G28630 // AT2G26080 // AT4G14440 // AT5G17230 // AT2G28210 // AT4G18010 // AT4G26850 // AT3G27060 // AT3G03630 // AT5G08520 // AT1G61660 // AT3G47800 // AT3G48720 // AT1G72520 // AT1G80340 // AT5G48880 // AT1G36370 // AT3G21670 // AT5G14570 // AT1G18870 // AT5G23050 // AT2G21330 // AT2G26…
GO:0033013	Biological process	tetrapyrrole metabolic process	0.0028	0.0086	// AT1G58290 // AT5G56860 // AT4G14690 // AT5G44190 // AT2G41680 // AT4G27440 // AT4G31390 // AT5G38520 // AT3G22840 // AT2G20570 // AT5G01410 // AT1G19670 // AT1G09940
GO:0046148	Biological process	pigment biosynthetic process	0.0028	0.0086	// AT1G58290 // AT5G56860 // AT4G14690 // AT5G44190 // AT5G17230 // AT4G14210 // AT2G41680 // AT4G36810 // AT5G57030 // AT4G27440 // AT3G21560 // AT3G22840 // AT2G20570 // AT4G34740 // AT1G30530 // AT1G09940 // AT2G02990
GO:0048731	Biological process	system development	0.0028	0.0086	// AT3G50060 // AT2G46660 // AT4G14510 // AT5G62090 // AT5G47220 // AT4G39800 // AT1G73500 // AT1G72520 // AT1G51660 // AT1G03160 // AT5G14930 // AT5G59570 // AT1G12820 // AT2G43410 // AT1G19180 // AT4G13395 // AT4G23810 // AT5G02760 // AT3G16470 // AT1G69490 // AT1G73220 // AT4G18390 // AT3G07390 // AT2G38110 // AT5G08520 // AT3G51550 // AT1G23080 // AT4G11280 // AT3G28860 // AT3G07780 // AT1G71…
GO:0015977	Biological process	carbon fixation	0.0028	0.0086	// AT5G38430 // AT3G26650 // AT1G12900 // AT5G38420 // AT1G42970 // AT3G04790
GO:1900055	Biological process	regulation of leaf senescence	0.0028	0.0086	// AT5G44190 // AT5G14930 // AT5G02760 // AT3G56400 // AT5G62620 // AT2G20570
GO:0006949	Biological process	syncytium formation	0.0028	0.0086	// AT1G69530 // AT1G26770 // AT2G37640 // AT1G14520 // AT2G40610
GO:0009827	Biological process	plant-type cell wall modification	0.0029	0.0088	// AT4G01630 // AT1G26770 // AT2G37640 // AT5G06700 // AT3G45970 // AT4G38400 // AT2G40610 // AT1G69530 // AT1G20190
GO:0006790	Biological process	sulfur compound metabolic process	0.0029	0.0088	// AT4G30550 // AT5G26220 // AT1G36370 // AT3G24170 // AT2G38470 // AT1G32640 // AT1G73500 // AT5G44070 // AT2G30770 // AT1G10370 // AT3G45640 // AT3G23810 // AT1G59870 // AT5G61590 // AT3G14210 // AT3G02870 // AT4G14680 // AT5G43780 // AT4G04610 // AT3G56400 // AT2G22330 // AT3G21220 // AT4G27260 // AT1G18570 // AT4G21990 // AT5G61420 // AT4G37260
GO:0009890	Biological process	negative regulation of biosynthetic process	0.003	0.009	// AT4G38620 // AT1G80840 // AT4G11660 // AT1G72450 // AT1G70700 // AT4G04450 // AT5G67450 // AT5G54640 // AT3G17860 // AT5G61590 // AT1G74950 // AT2G46830 // AT2G46790 // AT2G36050 // AT1G17380 // AT2G43410 // AT1G19180 // AT3G02830 // AT1G68840 // AT3G22886 // AT3G56400 // AT1G27730 // AT3G52540 // AT3G15210 // AT4G16780 // AT5G42000 // AT2G36490 // AT2G34600 // AT3G19580 // AT5G04820 // AT2G42…
GO:0043900	Biological process	regulation of multi-organism process	0.003	0.009	// AT4G18760 // AT1G80840 // AT5G05190 // AT1G03160 // AT1G32640 // AT5G18650 // AT5G14930 // AT5G24590 // AT5G26920 // AT2G22330 // AT5G62570 // AT4G31800 // AT4G23570 // AT1G73805
GO:0048367	Biological process	shoot system development	0.003	0.0091	// AT5G56860 // AT3G28860 // AT2G13790 // AT1G51660 // AT5G62090 // AT3G45640 // AT1G73500 // AT1G53700 // AT3G22886 // AT2G38110 // AT3G47500 // AT4G17460 // AT1G71830 // AT1G01030 // AT4G25010 // AT1G17420 // AT3G21220 // AT5G37020 // AT5G44190 // AT2G42200 // AT5G14930 // AT2G06050 // AT3G15030 // AT3G02130 // AT5G59570 // AT1G12820 // AT5G37770 // AT2G43410 // AT1G20823 // AT4G03110 // AT2G20…
GO:0046483	Biological process	heterocycle metabolic process	0.0031	0.0091	// AT1G58290 // AT3G50060 // AT1G80840 // AT3G49530 // AT4G14510 // AT4G11660 // AT1G51700 // AT2G41680 // AT1G01060 // AT5G04820 // AT1G73500 // AT1G04530 // AT2G22330 // AT4G04450 // AT4G27260 // AT5G54640 // AT5G01410 // AT5G08790 // AT2G43010 // AT5G18810 // AT4G14690 // AT2G46830 // AT1G25560 // AT5G62090 // AT1G12900 // AT2G32230 // AT3G61890 // AT3G48360 // AT2G42380 // AT2G43410 // AT3G58…
GO:0044264	Biological process	cellular polysaccharide metabolic process	0.0031	0.0091	// AT5G63470 // AT4G03210 // AT4G12720 // AT3G44990 // AT1G32170 // AT2G41680 // AT5G57560 // AT4G25810 // AT2G06850 // AT5G40870 // AT4G04970 // AT1G64390 // AT5G06700 // AT5G65730 // AT1G12780 // AT3G62720 // AT3G01180 // AT4G37800 // AT1G03310 // AT4G30290 // AT4G26690 // AT1G74380 // AT5G01620 // AT1G22880 // AT5G22940 // AT2G01850
GO:0009644	Biological process	response to high light intensity	0.0032	0.0095	// AT3G12580 // AT4G14690 // AT4G17490 // AT2G41430 // AT4G12400 // AT3G51910 // AT1G74310 // AT1G17420 // AT3G22840 // AT2G21970 // AT1G27730
GO:0098656	Biological process	anion transmembrane transport	0.0032	0.0095	// AT5G10180 // AT4G00370 // AT5G46330 // AT5G20380 // AT2G39510 // AT4G24570 // AT5G12860 // AT5G43350 // AT2G22500
GO:0034285	Biological process	response to disaccharide	0.0033	0.0096	// AT1G28330 // AT3G06850 // AT5G08790 // AT3G26650 // AT5G21170 // AT4G34390 // AT4G35770 // AT1G42970 // AT5G20250 // AT3G47340
GO:0090351	Biological process	seedling development	0.0033	0.0096	// AT1G62750 // AT5G56860 // AT5G63470 // AT4G18010 // AT3G54810 // AT4G39400 // AT5G57710 // AT3G22840 // AT2G13790 // AT5G66880 // AT1G09970 // AT3G48330 // AT2G26980 // AT2G01570 // AT1G80340 // AT2G26300 // AT3G06500 // AT5G13200 // AT4G14690
GO:0090056	Biological process	regulation of chlorophyll metabolic process	0.0033	0.0098	// AT5G56860 // AT4G14690 // AT5G44190 // AT2G41680 // AT2G20570 // AT3G22840
GO:0071365	Biological process	cellular response to auxin stimulus	0.0036	0.011	// AT3G59060 // AT5G37020 // AT1G51950 // AT5G43700 // AT4G37900 // AT1G69160 // AT3G23030 // AT1G04240 // AT1G53700 // AT3G28860 // AT5G60450 // AT3G48360 // AT2G01420 // AT5G54510 // AT1G29500 // AT4G30290 // AT1G59870 // AT4G26610 // AT2G43010 // AT4G23570 // AT1G23080
GO:0010260	Biological process	organ senescence	0.0037	0.011	// AT4G23810 // AT1G69490 // AT2G13790 // AT5G44190 // AT2G22300 // AT5G14930 // AT5G02760 // AT5G42000 // AT4G01250 // AT3G56400 // AT1G73220 // AT1G73500 // AT5G62620 // AT2G20570
GO:0010150	Biological process	leaf senescence	0.0037	0.011	// AT4G23810 // AT1G69490 // AT2G13790 // AT5G44190 // AT2G22300 // AT5G14930 // AT5G02760 // AT5G42000 // AT4G01250 // AT3G56400 // AT1G73220 // AT1G73500 // AT5G62620 // AT2G20570
GO:0009646	Biological process	response to absence of light	0.0038	0.011	// AT3G06850 // AT5G20230 // AT2G41100 // AT4G24230 // AT5G37770 // AT5G01410 // AT3G47340
GO:0009863	Biological process	salicylic acid mediated signaling pathway	0.004	0.011	// AT2G01570 // AT5G05190 // AT5G67300 // AT3G52400 // AT4G16890 // AT3G11820 // AT3G56400 // AT3G50930 // AT4G03110
GO:0051173	Biological process	positive regulation of nitrogen compound metabolic process	0.0042	0.012	// AT1G07530 // AT4G17500 // AT1G32640 // AT3G61890 // AT5G47220 // AT1G73500 // AT5G24660 // AT3G24500 // AT5G08520 // AT5G61590 // AT5G44190 // AT2G46830 // AT3G08730 // AT3G48360 // AT5G11590 // AT2G42380 // AT1G21910 // AT4G18880 // AT4G23810 // AT2G22300 // AT1G74310 // AT3G08720 // AT3G58120 // AT1G80420 // AT3G10800 // AT4G18390 // AT2G36490 // AT5G28300 // AT3G21220 // AT1G61660 // AT4G27…
GO:0010558	Biological process	negative regulation of macromolecule biosynthetic process	0.0042	0.012	// AT4G38620 // AT1G80840 // AT4G11660 // AT1G72450 // AT1G70700 // AT4G04450 // AT5G67450 // AT5G54640 // AT3G17860 // AT1G74950 // AT2G46830 // AT2G46790 // AT2G36050 // AT1G17380 // AT2G43410 // AT1G19180 // AT3G02830 // AT1G68840 // AT3G22886 // AT3G56400 // AT1G27730 // AT3G52540 // AT3G15210 // AT4G16780 // AT2G36490 // AT2G34600 // AT3G19580 // AT5G04820 // AT2G42870 // AT1G13260
GO:0019748	Biological process	secondary metabolic process	0.0043	0.012	// AT4G30550 // AT4G38620 // AT1G10370 // AT2G46660 // AT4G12310 // AT5G61590 // AT1G73500 // AT3G21560 // AT2G22330 // AT2G30770 // AT1G77530 // AT3G45640 // AT1G80440 // AT2G38470 // AT4G39330 // AT4G15760 // AT4G36220 // AT3G02130 // AT4G27260 // AT1G77520 // AT2G47730 // AT4G12320 // AT4G32980 // AT5G17050 // AT5G20230 // AT1G64900 // AT3G56400 // AT3G61880 // AT1G20510 // AT4G11190 // AT3G26…
GO:2001057	Biological process	reactive nitrogen species metabolic process	0.0043	0.012	// AT1G77760 // AT1G37130 // AT3G21670 // AT5G14570 // AT5G37770 // AT5G21170 // AT1G69850 // AT1G68570
GO:0031327	Biological process	negative regulation of cellular biosynthetic process	0.0044	0.012	// AT4G38620 // AT1G80840 // AT4G11660 // AT1G72450 // AT1G70700 // AT4G04450 // AT5G67450 // AT5G54640 // AT3G17860 // AT1G74950 // AT2G46830 // AT2G46790 // AT2G36050 // AT1G17380 // AT2G43410 // AT1G19180 // AT3G02830 // AT1G68840 // AT3G22886 // AT3G56400 // AT1G27730 // AT3G52540 // AT3G15210 // AT4G16780 // AT5G42000 // AT2G36490 // AT2G34600 // AT3G19580 // AT5G04820 // AT2G42870 // AT1G13…
GO:0051172	Biological process	negative regulation of nitrogen compound metabolic process	0.0045	0.013	// AT4G38620 // AT1G80840 // AT4G11660 // AT1G72450 // AT1G70700 // AT4G04450 // AT5G67450 // AT5G54640 // AT3G17860 // AT1G74950 // AT2G46830 // AT2G46790 // AT2G36050 // AT1G17380 // AT2G43410 // AT1G19180 // AT3G02830 // AT1G68840 // AT3G22886 // AT3G56400 // AT1G27730 // AT3G52540 // AT3G15210 // AT4G16780 // AT5G42000 // AT2G36490 // AT2G34600 // AT3G19580 // AT5G04820 // AT2G42870 // AT1G13…
GO:0009695	Biological process	jasmonic acid biosynthetic process	0.0046	0.013	// AT5G42650 // AT2G06050 // AT3G25770 // AT1G20510 // AT1G17420 // AT1G72520
GO:1901401	Biological process	regulation of tetrapyrrole metabolic process	0.0046	0.013	// AT5G56860 // AT4G14690 // AT5G44190 // AT2G41680 // AT2G20570 // AT3G22840
GO:0052543	Biological process	callose deposition in cell wall	0.0046	0.013	// AT2G22330 // AT4G26850 // AT5G46330 // AT5G44070 // AT1G18570 // AT1G59870
GO:0023056	Biological process	positive regulation of signaling	0.0049	0.014	// AT3G49530 // AT1G51660 // AT4G09570 // AT5G66880 // AT5G26920 // AT3G45640 // AT3G21220 // AT2G26300 // AT4G03110
GO:0009967	Biological process	positive regulation of signal transduction	0.0049	0.014	// AT3G49530 // AT1G51660 // AT4G09570 // AT5G66880 // AT5G26920 // AT3G45640 // AT3G21220 // AT2G26300 // AT4G03110
GO:0044070	Biological process	regulation of anion transport	0.0052	0.014	// AT2G24762 // AT1G20823 // AT5G46330 // AT4G31730 // AT5G57685
GO:0055114	Biological process	oxidation-reduction process	0.0052	0.014	// AT1G58290 // AT3G61580 // AT3G61750 // AT2G46660 // AT4G14210 // AT2G41680 // AT2G22330 // AT4G19710 // AT1G23740 // AT4G15760 // AT3G12800 // AT5G43890 // AT1G12900 // AT2G26080 // AT1G32780 // AT2G47730 // AT3G14650 // AT3G52940 // AT1G03310 // AT3G15090 // AT3G01440 // AT4G35760 // AT1G31690 // AT1G12740 // AT1G06690 // AT1G71040 // AT3G26650 // ATCG00340 // AT1G72520 // AT1G80340 // AT5G48…
GO:0032973	Biological process	amino acid export	0.0052	0.014	// AT1G44800 // AT2G24762 // AT4G31730 // AT2G39510 // AT5G57685
GO:0042547	Biological process	cell wall modification involved in multidimensional cell growth	0.0054	0.015	// AT4G01630 // AT1G26770 // AT2G37640 // AT1G20190 // AT2G40610 // AT3G54920
GO:0002237	Biological process	response to molecule of bacterial origin	0.0054	0.015	// AT1G80840 // AT4G31800 // AT5G26920 // AT3G50930 // AT5G24590 // AT1G73805
GO:0052386	Biological process	cell wall thickening	0.0054	0.015	// AT2G22330 // AT4G26850 // AT5G46330 // AT5G44070 // AT1G18570 // AT1G59870
GO:0090304	Biological process	nucleic acid metabolic process	0.0054	0.015	// AT3G50060 // AT1G80840 // AT3G49530 // AT4G14510 // AT4G11660 // AT1G51700 // AT1G01060 // AT5G04820 // AT1G73500 // AT1G04530 // AT4G04450 // AT5G54640 // AT1G78700 // AT5G08790 // AT2G43010 // AT5G18810 // AT1G25440 // AT1G25560 // AT5G62090 // AT5G59570 // AT3G15210 // AT3G61890 // AT3G48360 // AT2G42380 // AT2G43410 // AT3G58070 // AT3G10800 // AT3G09650 // AT2G18090 // AT2G42330 // AT4G23…
GO:0019751	Biological process	polyol metabolic process	0.0054	0.015	// AT3G02870 // AT1G14520 // AT4G26690 // AT5G04040 // AT4G39800 // AT5G41080 // AT4G18010 // AT5G40390 // AT3G01640
GO:0048522	Biological process	positive regulation of cellular process	0.0056	0.015	// AT1G07530 // AT4G17500 // AT2G38470 // AT1G51660 // AT1G32640 // AT3G61890 // AT2G33385 // AT5G64770 // AT1G73500 // AT5G24660 // AT3G24500 // AT3G45640 // AT3G21220 // AT2G26300 // AT3G49530 // AT5G61590 // AT5G44190 // AT2G46830 // AT5G47220 // AT1G77890 // AT5G26920 // AT5G18650 // AT3G48360 // AT5G11590 // AT2G42380 // AT1G21910 // AT4G18880 // AT4G03110 // AT2G20570 // AT4G23810 // AT2G22…
GO:0045892	Biological process	negative regulation of transcription, DNA-templated	0.0056	0.015	// AT1G68840 // AT1G80840 // AT2G36490 // AT4G11660 // AT2G46830 // AT1G13260 // AT4G38620 // AT4G16780 // AT2G46790 // AT5G04820 // AT4G04450 // AT1G27730 // AT5G67450 // AT3G56400 // AT3G15210 // AT5G54640 // AT2G42870 // AT2G43410 // AT3G52540 // AT3G19580 // AT2G36050
GO:1901615	Biological process	organic hydroxy compound metabolic process	0.0056	0.015	// AT3G52940 // AT3G02870 // AT4G38620 // AT4G18010 // AT4G26690 // AT5G45340 // AT5G17230 // AT5G40390 // AT5G42650 // AT5G04040 // AT4G39800 // AT5G48000 // AT2G36800 // AT3G30180 // AT2G29090 // AT5G41080 // AT5G01410 // AT1G14520 // AT1G30530 // AT1G12740 // AT3G01640
GO:0043401	Biological process	steroid hormone mediated signaling pathway	0.0057	0.015	// AT4G39400 // AT2G13790 // AT2G42870 // AT5G46570 // AT3G51550 // AT5G54380 // AT2G44080 // AT1G78700 // AT1G71830 // AT5G39860
GO:0009742	Biological process	brassinosteroid mediated signaling pathway	0.0057	0.015	// AT4G39400 // AT2G13790 // AT2G42870 // AT5G46570 // AT3G51550 // AT5G54380 // AT2G44080 // AT1G78700 // AT1G71830 // AT5G39860
GO:0048545	Biological process	response to steroid hormone	0.0057	0.015	// AT4G39400 // AT2G13790 // AT2G42870 // AT5G46570 // AT3G51550 // AT5G54380 // AT2G44080 // AT1G78700 // AT1G71830 // AT5G39860
GO:0071383	Biological process	cellular response to steroid hormone stimulus	0.0057	0.015	// AT4G39400 // AT2G13790 // AT2G42870 // AT5G46570 // AT3G51550 // AT5G54380 // AT2G44080 // AT1G78700 // AT1G71830 // AT5G39860
GO:0010017	Biological process	red or far-red light signaling pathway	0.0058	0.015	// AT3G59060 // AT2G24790 // AT1G10470 // AT1G22280 // AT4G16780 // AT2G46790 // AT2G02950 // AT3G17609 // AT1G18810 // AT2G43010 // AT1G09530
GO:0009615	Biological process	response to virus	0.0058	0.015	// AT3G12580 // AT4G31800 // AT5G06320 // AT5G42950 // AT5G14930 // AT1G31290 // AT5G57685 // AT3G61890 // AT3G11650 // AT5G24590 // AT1G80840
GO:0010218	Biological process	response to far red light	0.006	0.016	// AT2G01570 // AT3G28860 // AT4G16780 // AT3G22840 // AT5G38420 // AT5G38430 // AT2G02950 // AT5G44110 // AT4G14690
GO:0009404	Biological process	toxin metabolic process	0.006	0.016	// AT1G10370 // AT2G38470 // AT2G30770 // AT1G73500 // AT2G22330 // AT4G27260 // AT2G47730 // AT3G56400 // AT3G45640
GO:0009845	Biological process	seed germination	0.0061	0.016	// AT1G62750 // AT5G56860 // AT5G63470 // AT4G18010 // AT3G54810 // AT5G57710 // AT3G22840 // AT5G66880 // AT1G09970 // AT3G48330 // AT2G26980 // AT2G01570 // AT1G80340 // AT2G26300 // AT3G06500 // AT5G13200 // AT4G14690
GO:0051193	Biological process	regulation of cofactor metabolic process	0.0062	0.016	// AT5G56860 // AT4G14690 // AT5G44190 // AT2G41680 // AT2G20570 // AT3G22840
GO:1900424	Biological process	regulation of defense response to bacterium	0.0062	0.016	// AT4G18760 // AT1G03160 // AT5G18650 // AT5G14930 // AT5G62570 // AT1G73805
GO:0031328	Biological process	positive regulation of cellular biosynthetic process	0.0064	0.016	// AT1G07530 // AT4G17500 // AT1G32640 // AT3G61890 // AT5G47220 // AT1G73500 // AT5G24660 // AT3G24500 // AT5G08520 // AT5G61590 // AT5G44190 // AT2G46830 // AT3G08730 // AT3G48360 // AT5G11590 // AT2G42380 // AT1G21910 // AT4G18880 // AT4G23810 // AT2G22300 // AT1G74310 // AT3G08720 // AT3G58120 // AT3G10800 // AT4G18390 // AT2G36490 // AT5G28300 // AT3G21220 // AT1G61660 // AT4G27260 // AT2G20…
GO:0015995	Biological process	chlorophyll biosynthetic process	0.0065	0.017	// AT1G58290 // AT5G56860 // AT4G14690 // AT5G44190 // AT2G41680 // AT4G27440 // AT2G20570 // AT3G22840 // AT1G09940
GO:0010565	Biological process	regulation of cellular ketone metabolic process	0.0065	0.017	// AT2G41010 // AT4G32980 // AT1G61660 // AT5G08520 // AT1G28380 // AT3G09830 // AT1G29690 // AT5G26920 // AT1G73805
GO:0051607	Biological process	defense response to virus	0.0066	0.017	// AT1G80840 // AT4G31800 // AT5G06320 // AT5G42950 // AT5G14930 // AT1G31290 // AT3G11650 // AT5G24590
GO:0055085	Biological process	transmembrane transport	0.0067	0.017	// AT3G28860 // AT4G14690 // AT3G57330 // AT5G14570 // AT5G46330 // AT5G20380 // AT1G64200 // AT1G16370 // AT1G61890 // AT1G08930 // AT4G25010 // AT4G16370 // AT1G59870 // AT1G11260 // AT4G35100 // AT1G27770 // AT5G03910 // AT1G09575 // AT1G66760 // AT2G37180 // AT3G13080 // AT2G47490 // AT3G05030 // AT1G57610 // AT4G13420 // AT1G10540 // AT4G00370 // AT5G10180 // AT5G03555 // AT5G54720 // AT4G24…
GO:0071370	Biological process	cellular response to gibberellin stimulus	0.0068	0.017	// AT2G01570 // AT5G56860 // AT5G63470 // AT2G41940 // AT1G12240 // AT2G36830 // AT3G58070 // AT1G80340 // AT2G26300 // AT5G39860 // AT1G09530
GO:0071367	Biological process	cellular response to brassinosteroid stimulus	0.0068	0.017	// AT4G39400 // AT2G13790 // AT2G42870 // AT5G46570 // AT3G51550 // AT5G54380 // AT2G44080 // AT1G78700 // AT1G71830 // AT5G39860
GO:0010268	Biological process	brassinosteroid homeostasis	0.0072	0.018	// AT4G39400 // AT5G45340 // AT5G48000 // AT3G30180 // AT2G29090 // AT1G12740
GO:0070417	Biological process	cellular response to cold	0.0072	0.018	// AT3G61580 // AT3G49530 // AT5G20230 // AT1G05200 // AT1G20823 // AT1G21910
GO:0010647	Biological process	positive regulation of cell communication	0.0072	0.018	// AT3G49530 // AT1G51660 // AT4G09570 // AT5G66880 // AT5G26920 // AT3G45640 // AT3G21220 // AT2G26300 // AT4G03110
GO:0055081	Biological process	anion homeostasis	0.0072	0.018	// AT1G36370 // AT3G57330 // AT2G38170 // AT1G68670 // AT5G41080 // AT2G41560
GO:0009640	Biological process	photomorphogenesis	0.0073	0.018	// AT2G31380 // AT4G18390 // AT3G28860 // AT1G10370 // AT4G32980 // AT5G63470 // AT2G21320 // AT1G09530 // AT2G43010 // AT5G39860 // AT2G24790
GO:0009069	Biological process	serine family amino acid metabolic process	0.0079	0.02	// AT1G36370 // AT3G03630 // AT2G26080 // AT4G04610 // AT3G19480 // AT4G21990 // AT4G19710 // AT3G23810 // AT5G04120
GO:0044550	Biological process	secondary metabolite biosynthetic process	0.008	0.02	// AT4G38620 // AT2G46660 // AT4G12310 // AT1G73500 // AT1G66800 // AT5G44070 // AT2G30770 // AT1G77530 // AT3G45640 // AT2G38470 // AT4G39330 // AT4G15760 // AT4G36220 // AT1G77520 // AT4G12320 // AT5G20230 // AT1G64900 // AT3G56400 // AT3G61880 // AT4G11190 // AT3G26170 // AT2G22330 // AT2G02400 // AT4G22690 // AT4G27260 // AT3G26310 // AT5G61420
GO:0042128	Biological process	nitrate assimilation	0.008	0.02	// AT1G77760 // AT1G37130 // AT3G21670 // AT5G14570 // AT5G21170 // AT1G69850 // AT1G68570
GO:0042126	Biological process	nitrate metabolic process	0.008	0.02	// AT1G77760 // AT1G37130 // AT3G21670 // AT5G14570 // AT5G21170 // AT1G69850 // AT1G68570
GO:0009958	Biological process	positive gravitropism	0.0082	0.02	// AT3G28860 // AT5G67440 // AT5G64770 // AT2G02950 // AT1G70560 // AT2G16005
GO:0009267	Biological process	cellular response to starvation	0.0082	0.02	// AT5G48850 // AT1G71040 // AT4G14680 // AT1G04770 // AT3G55880 // AT5G24660 // AT3G06850 // AT1G20630 // AT5G15330 // AT3G49580 // AT1G01140 // AT5G61420 // AT3G47340 // AT5G43350 // AT2G41240 // AT2G02990
GO:0010557	Biological process	positive regulation of macromolecule biosynthetic process	0.0083	0.02	// AT1G07530 // AT4G17500 // AT1G32640 // AT3G61890 // AT5G47220 // AT1G73500 // AT5G24660 // AT3G24500 // AT5G61590 // AT5G44190 // AT2G46830 // AT3G08730 // AT3G48360 // AT5G11590 // AT2G42380 // AT1G21910 // AT4G18880 // AT4G23810 // AT2G22300 // AT1G74310 // AT3G08720 // AT3G58120 // AT3G10800 // AT4G18390 // AT2G36490 // AT5G28300 // AT5G08520 // AT1G61660 // AT2G20570 // AT5G61600 // AT1G75…
GO:0006139	Biological process	nucleobase-containing compound metabolic process	0.0084	0.021	// AT3G50060 // AT1G80840 // AT3G49530 // AT4G14510 // AT4G11660 // AT1G51700 // AT1G01060 // AT5G04820 // AT1G73500 // AT1G04530 // AT4G04450 // AT4G30440 // AT5G54640 // AT1G78700 // AT5G08790 // AT2G43010 // AT5G18810 // AT1G25440 // AT1G25560 // AT5G62090 // AT1G12900 // AT2G32230 // AT3G61890 // AT3G48360 // AT2G42380 // AT2G43410 // AT3G58070 // AT3G10800 // AT3G09650 // AT2G18090 // AT2G42…
GO:0015979	Biological process	photosynthesis	0.0084	0.021	// AT4G14690 // AT1G12900 // AT1G27730 // AT1G60600 // AT5G38420 // AT3G04790 // ATCG00350 // AT4G04850 // ATCG00630 // AT5G57030 // AT1G42970 // AT3G01440 // AT4G35760 // AT3G26650 // AT3G22840 // AT3G03630 // AT1G44575 // AT5G38430 // ATCG00340 // AT1G77090 // AT4G27440 // ATCG00280 // AT2G21970
GO:0005992	Biological process	trehalose biosynthetic process	0.0088	0.021	// AT2G18700 // AT1G68020 // AT1G23870 // AT1G70290 // AT4G17770
GO:0099402	Biological process	plant organ development	0.0088	0.021	// AT3G50060 // AT3G28860 // AT1G10370 // AT1G51660 // AT5G62090 // AT4G01630 // AT5G64770 // AT1G73500 // AT3G07780 // AT3G15030 // AT1G53700 // AT3G22886 // AT3G45640 // AT1G71830 // AT1G01030 // AT4G25010 // AT1G17420 // AT5G48010 // AT3G21220 // AT2G01420 // AT2G42200 // AT2G17780 // AT5G14930 // AT2G06050 // AT1G32640 // AT3G02130 // AT1G12820 // AT5G44190 // AT4G34390 // AT4G34740 // AT2G46…
GO:0002229	Biological process	defense response to oomycetes	0.009	0.022	// AT4G18760 // AT5G14930 // AT5G26920 // AT2G22330 // AT5G24660 // AT1G56510 // AT1G73805
GO:0006812	Biological process	cation transport	0.0096	0.023	// AT3G46900 // AT3G57330 // AT1G64200 // AT1G05200 // AT4G16370 // AT1G59870 // AT2G46800 // AT2G17780 // AT1G27770 // AT4G32060 // AT3G25410 // AT5G15410 // AT1G09575 // AT5G53130 // AT3G05030 // AT4G04850 // AT1G57610 // AT3G58810 // AT5G20230 // AT4G13420 // AT5G60800 // AT5G12860 // AT1G01140 // AT2G29650 // AT2G38170 // AT4G23640 // AT5G59520 // AT5G66650 // AT2G41560 // AT2G22500
GO:0044764	Biological process	multi-organism cellular process	0.0097	0.023	// AT3G12580 // AT4G31800 // AT5G06320 // AT5G42950 // AT5G14930 // AT5G10550 // AT1G31290 // AT3G11650 // AT5G57685 // AT3G07780 // AT3G61890 // AT5G08790 // AT5G65630 // AT5G54640 // AT5G24590 // AT1G80840
GO:0009891	Biological process	positive regulation of biosynthetic process	0.0098	0.023	// AT1G07530 // AT4G17500 // AT1G32640 // AT3G61890 // AT5G47220 // AT1G73500 // AT5G24660 // AT3G24500 // AT5G08520 // AT5G61590 // AT5G44190 // AT2G46830 // AT3G08730 // AT3G48360 // AT5G11590 // AT2G42380 // AT1G21910 // AT4G18880 // AT4G23810 // AT2G22300 // AT1G74310 // AT3G08720 // AT3G58120 // AT3G10800 // AT4G18390 // AT2G36490 // AT5G28300 // AT3G21220 // AT1G61660 // AT4G27260 // AT2G20…
GO:0043161	Biological process	proteasome-mediated ubiquitin-dependent protein catabolic process	0.0097	0.023	// AT2G17450 // AT5G59550 // AT5G27420 // AT5G63160 // AT1G76410 // AT5G10380 // AT3G16720 // AT5G18650 // AT5G45110 // AT4G37610 // AT3G48360 // AT1G80440 // AT5G67480 // AT1G79110 // AT1G20823 // AT5G56340 // AT3G05200
GO:0009851	Biological process	auxin biosynthetic process	0.0099	0.024	// AT3G59060 // AT5G43890 // AT4G13260 // AT2G22330 // AT1G70560 // AT3G44300 // AT1G08980 // AT2G43010
GO:0044260	Biological process	cellular macromolecule metabolic process	0.01	0.025	// AT1G51660 // AT4G11660 // AT5G02290 // AT1G01540 // AT1G73500 // AT1G67470 // AT2G43010 // AT1G23030 // AT1G74950 // AT3G49810 // AT5G59570 // AT1G19180 // AT1G64390 // AT2G42330 // AT5G54380 // ATMG00020 // AT1G21910 // AT4G36900 // AT5G27420 // AT1G12580 // AT5G10380 // AT5G08520 // AT1G22880 // AT5G10930 // AT5G51790 // AT3G56710 // AT4G04570 // AT3G02550 // AT5G23210 // AT3G59060 // AT5G37…
GO:0009694	Biological process	jasmonic acid metabolic process	0.011	0.025	// AT5G42650 // AT2G06050 // AT3G25770 // AT1G20510 // AT1G17420 // AT1G72520
GO:0031324	Biological process	negative regulation of cellular metabolic process	0.011	0.025	// AT5G63470 // AT1G80840 // AT4G11660 // AT1G72450 // AT1G73330 // AT4G04450 // AT5G67450 // AT5G54640 // AT3G17860 // AT1G74950 // AT2G46830 // AT2G46790 // AT2G36050 // AT1G17380 // AT2G43410 // AT1G19180 // AT3G02830 // AT1G68840 // AT3G22886 // AT3G56400 // AT1G27730 // AT3G52540 // AT3G15210 // AT4G16780 // AT1G70700 // AT5G42000 // AT2G36490 // AT2G34600 // AT4G38620 // AT3G19580 // AT5G04…
GO:0010498	Biological process	proteasomal protein catabolic process	0.011	0.025	// AT2G17450 // AT5G59550 // AT5G27420 // AT5G63160 // AT1G76410 // AT5G10380 // AT3G16720 // AT5G18650 // AT5G45110 // AT4G37610 // AT3G48360 // AT1G80440 // AT5G67480 // AT1G79110 // AT1G20823 // AT5G56340 // AT3G05200
GO:1900140	Biological process	regulation of seedling development	0.011	0.026	// AT2G01570 // AT5G56860 // AT5G63470 // AT4G14690 // AT4G39400 // AT3G22840 // AT2G13790 // AT5G66880 // AT3G06500 // AT5G13200
GO:0043455	Biological process	regulation of secondary metabolic process	0.011	0.026	// AT4G38620 // AT4G32980 // AT5G08520 // AT4G27260 // AT1G80440 // AT5G61420 // AT5G20230
GO:0043170	Biological process	macromolecule metabolic process	0.012	0.027	// AT1G51660 // AT4G11660 // AT5G02290 // AT1G01540 // AT1G73500 // AT1G67470 // AT5G58870 // AT2G43010 // AT1G23030 // AT1G74950 // AT5G15450 // AT3G49810 // AT1G24140 // AT5G04870 // AT5G59570 // AT1G19180 // AT1G64390 // AT2G42330 // AT5G54380 // ATMG00020 // AT1G21910 // AT4G36900 // AT5G27420 // AT1G12580 // AT5G10380 // AT5G08520 // AT1G22880 // AT5G10930 // AT5G51790 // AT3G48720 // AT3G56…
GO:0031408	Biological process	oxylipin biosynthetic process	0.012	0.028	// AT5G48880 // AT2G06050 // AT1G17420 // AT1G72520 // AT5G42650
GO:0005991	Biological process	trehalose metabolic process	0.012	0.028	// AT2G18700 // AT1G68020 // AT1G23870 // AT1G70290 // AT4G17770
GO:0031325	Biological process	positive regulation of cellular metabolic process	0.012	0.028	// AT1G07530 // AT4G17500 // AT1G51660 // AT1G32640 // AT3G61890 // AT5G47220 // AT1G73500 // AT5G24660 // AT3G24500 // AT3G45640 // AT3G21220 // AT5G61590 // AT5G44190 // AT2G46830 // AT5G18650 // AT3G48360 // AT5G11590 // AT2G42380 // AT1G21910 // AT4G18880 // AT4G04850 // AT4G23810 // AT2G22300 // AT1G74310 // AT3G08720 // AT3G58120 // AT1G80420 // AT3G10800 // AT4G18390 // AT3G08730 // AT2G36…
GO:0006779	Biological process	porphyrin-containing compound biosynthetic process	0.012	0.028	// AT1G58290 // AT5G56860 // AT4G14690 // AT5G44190 // AT2G41680 // AT4G27440 // AT2G20570 // AT3G22840 // AT1G09940
GO:0016128	Biological process	phytosteroid metabolic process	0.012	0.028	// AT5G17230 // AT1G12740 // AT5G48000 // AT2G36800 // AT3G30180 // AT2G29090 // AT5G45340
GO:0051234	Biological process	establishment of localization	0.013	0.029	// AT1G58520 // AT4G14690 // AT5G57100 // AT1G16370 // AT5G56750 // AT1G08930 // AT4G33240 // AT3G26570 // AT4G35100 // AT3G24840 // AT5G46900 // AT4G04850 // AT2G17780 // AT5G05190 // AT3G01440 // AT1G73220 // AT1G53470 // AT1G20823 // AT3G52400 // AT1G66260 // AT5G20380 // AT4G23640 // AT5G46330 // AT3G14090 // AT1G23080 // AT3G28860 // AT1G07000 // AT3G21670 // AT5G14570 // AT2G24762 // AT5G48…
GO:0009734	Biological process	auxin-activated signaling pathway	0.013	0.029	// AT3G59060 // AT5G37020 // AT1G51950 // AT5G43700 // AT4G37900 // AT3G23030 // AT1G04240 // AT1G53700 // AT3G28860 // AT5G60450 // AT3G48360 // AT2G01420 // AT5G54510 // AT1G29500 // AT1G69160 // AT4G26610 // AT2G43010 // AT1G23080
GO:0048466	Biological process	androecium development	0.013	0.029	// AT4G39400 // AT3G28860 // AT2G42200 // AT3G22886 // AT2G06050 // AT3G02130 // AT3G49670 // AT1G12820 // AT1G17420 // AT4G25010 // AT1G72520
GO:0010604	Biological process	positive regulation of macromolecule metabolic process	0.013	0.029	// AT1G07530 // AT5G63470 // AT4G17500 // AT1G51660 // AT1G32640 // AT3G61890 // AT5G47220 // AT1G73500 // AT5G24660 // AT3G24500 // AT3G45640 // AT3G21220 // AT5G61590 // AT5G44190 // AT2G46830 // AT5G18650 // AT3G48360 // AT5G11590 // AT2G42380 // AT1G21910 // AT4G18880 // AT4G23810 // AT2G22300 // AT1G74310 // AT3G08720 // AT3G58120 // AT1G80420 // AT3G10800 // AT4G18390 // AT2G36490 // AT5G28…
GO:0048443	Biological process	stamen development	0.013	0.029	// AT4G39400 // AT3G28860 // AT2G42200 // AT3G22886 // AT2G06050 // AT3G02130 // AT3G49670 // AT1G12820 // AT1G17420 // AT4G25010 // AT1G72520
GO:0051179	Biological process	localization	0.013	0.03	// AT1G58520 // AT4G14690 // AT5G57100 // AT2G22330 // AT1G16370 // AT5G56750 // AT1G08930 // AT4G33240 // AT3G26570 // AT4G35100 // AT3G24840 // AT5G46900 // AT4G04850 // AT2G17780 // AT5G05190 // AT5G56100 // AT3G01440 // AT1G73220 // AT1G53470 // AT1G20823 // AT3G52400 // AT4G26850 // AT1G66260 // AT5G20380 // AT4G23640 // AT1G18570 // AT5G46330 // AT3G14090 // AT1G23080 // AT3G28860 // AT1G07…
GO:0006810	Biological process	transport	0.013	0.03	// AT1G58520 // AT4G14690 // AT5G57100 // AT1G16370 // AT5G56750 // AT1G08930 // AT4G33240 // AT3G26570 // AT4G35100 // AT3G24840 // AT5G46900 // AT4G04850 // AT2G17780 // AT5G05190 // AT3G01440 // AT1G73220 // AT1G53470 // AT1G20823 // AT3G52400 // AT1G66260 // AT5G20380 // AT4G23640 // AT5G46330 // AT3G14090 // AT1G23080 // AT3G28860 // AT1G07000 // AT3G21670 // AT5G14570 // AT2G24762 // AT5G48…
GO:0044723	Biological process	single-organism carbohydrate metabolic process	0.013	0.03	// AT1G14520 // AT4G38970 // AT1G23870 // AT4G12720 // AT2G41680 // AT4G39800 // AT2G21330 // AT1G12900 // AT1G68020 // AT1G12990 // AT3G49720 // AT1G03310 // AT5G38420 // AT3G04790 // AT1G24170 // AT4G17770 // AT4G04970 // AT1G67880 // AT3G02870 // AT5G06700 // AT1G12780 // AT5G04040 // AT3G62720 // AT3G01180 // AT1G42970 // AT1G12240 // AT1G70290 // AT5G41080 // AT4G18010 // AT5G40390 // AT2G35…
GO:0071941	Biological process	nitrogen cycle metabolic process	0.014	0.031	// AT1G77760 // AT1G37130 // AT3G21670 // AT5G14570 // AT5G21170 // AT1G69850 // AT1G68570
GO:0009740	Biological process	gibberellic acid mediated signaling pathway	0.014	0.031	// AT2G01570 // AT5G56860 // AT5G63470 // AT2G41940 // AT2G36830 // AT3G58070 // AT1G80340 // AT2G26300 // AT5G39860 // AT1G09530
GO:0043562	Biological process	cellular response to nitrogen levels	0.014	0.031	// AT3G22886 // AT3G08860 // AT1G20630 // AT5G27420 // AT5G21170
GO:0031407	Biological process	oxylipin metabolic process	0.014	0.031	// AT5G48880 // AT2G06050 // AT1G17420 // AT1G72520 // AT5G42650
GO:0009893	Biological process	positive regulation of metabolic process	0.015	0.032	// AT1G07530 // AT5G63470 // AT4G17500 // AT1G51660 // AT1G32640 // AT3G61890 // AT5G47220 // AT1G73500 // AT5G24660 // AT3G24500 // AT3G45640 // AT3G21220 // AT5G61590 // AT5G44190 // AT2G46830 // AT5G18650 // AT3G48360 // AT5G11590 // AT2G42380 // AT1G21910 // AT4G18880 // AT4G04850 // AT1G09530 // AT4G23810 // AT2G22300 // AT1G74310 // AT3G08720 // AT3G58120 // AT1G80420 // AT3G10800 // AT4G18…
GO:0010476	Biological process	gibberellin mediated signaling pathway	0.015	0.032	// AT2G01570 // AT5G56860 // AT5G63470 // AT2G41940 // AT2G36830 // AT3G58070 // AT1G80340 // AT2G26300 // AT5G39860 // AT1G09530
GO:0042886	Biological process	amide transport	0.015	0.032	// AT3G21670 // AT4G16370 // AT1G72140 // AT3G53960 // AT1G22570 // AT2G36830 // AT2G03530 // AT3G16240 // AT3G47960 // AT1G68570
GO:0009909	Biological process	regulation of flower development	0.015	0.032	// AT5G56860 // AT2G24790 // AT5G44190 // AT4G39400 // AT3G21890 // AT5G59570 // AT5G60800 // AT2G31880 // AT5G37770 // AT2G20570 // AT4G15248 // AT2G43410 // AT1G20823 // AT1G13260 // AT3G02380
GO:0006817	Biological process	phosphate ion transport	0.015	0.033	// AT3G26570 // AT4G24570 // AT1G35350 // AT1G20823 // AT5G43350 // AT2G22500
GO:0050832	Biological process	defense response to fungus	0.015	0.033	// AT1G80840 // AT2G38470 // AT1G29340 // AT3G20600 // AT4G30440 // AT2G30020 // AT4G24230 // AT4G23570 // AT1G59870 // AT5G42650 // AT5G67300 // AT1G15010 // AT2G40140 // AT4G16950 // AT1G19670 // AT2G15890 // AT4G16860 // AT3G10190 // AT2G22300 // AT4G16990 // AT5G05190 // AT5G45110 // AT5G20230 // AT5G47910 // AT3G56400 // AT4G34410 // AT4G31800 // AT2G36490 // AT1G13609 // AT3G52400 // AT2G43…
GO:0033014	Biological process	tetrapyrrole biosynthetic process	0.015	0.033	// AT1G58290 // AT5G56860 // AT4G14690 // AT5G44190 // AT2G41680 // AT4G27440 // AT2G20570 // AT3G22840 // AT1G09940
GO:0044403	Biological process	symbiosis, encompassing mutualism through parasitism	0.015	0.033	// AT3G12580 // AT4G31800 // AT5G45110 // AT5G42950 // AT5G14930 // AT5G06320 // AT1G31290 // AT5G57685 // AT3G07780 // AT3G61890 // AT3G09830 // AT5G08790 // AT3G11650 // AT5G24590 // AT1G80840
GO:0031349	Biological process	positive regulation of defense response	0.016	0.034	// AT5G47220 // AT4G19530 // AT4G12720 // AT5G14930 // AT4G18760 // AT2G31880 // AT3G09830 // AT3G56400 // AT3G15210 // AT1G73805
GO:0047484	Biological process	regulation of response to osmotic stress	0.016	0.034	// AT5G62090 // AT3G49810 // AT5G08520 // AT5G24660 // AT3G45640
GO:0009831	Biological process	plant-type cell wall modification involved in multidimensional cell growth	0.016	0.034	// AT4G01630 // AT1G26770 // AT2G37640 // AT1G20190 // AT2G40610
GO:0009825	Biological process	multidimensional cell growth	0.016	0.036	// AT4G01630 // AT1G69490 // AT2G37640 // AT1G20190 // AT1G26770 // AT2G40610 // AT3G54920
GO:0042787	Biological process	protein ubiquitination involved in ubiquitin-dependent protein catabolic process	0.017	0.036	// AT5G59550 // AT5G63160 // AT5G45110 // AT4G37610 // AT3G48360 // AT1G80440 // AT5G56340 // AT5G67480
GO:0042592	Biological process	homeostatic process	0.017	0.038	// AT5G56860 // AT1G36370 // AT3G24170 // AT3G57330 // AT5G61440 // AT2G41680 // AT5G41080 // AT1G05200 // AT4G24160 // AT2G01420 // AT5G45340 // AT1G01580 // AT4G16370 // AT1G68670 // AT3G05030 // AT1G68570 // AT2G29090 // AT4G39400 // AT3G58810 // AT3G57070 // AT1G64500 // AT5G48000 // AT5G60800 // AT5G47910 // AT5G54510 // AT1G44800 // AT1G01140 // AT1G12740 // AT2G41240 // AT4G04610 // AT5G42…
GO:0044419	Biological process	interspecies interaction between organisms	0.018	0.038	// AT3G12580 // AT4G31800 // AT5G45110 // AT5G42950 // AT5G14930 // AT5G06320 // AT1G31290 // AT5G57685 // AT3G07780 // AT3G61890 // AT3G09830 // AT5G08790 // AT3G11650 // AT5G24590 // AT1G80840
GO:1901605	Biological process	alpha-amino acid metabolic process	0.018	0.038	// AT1G36370 // AT2G16500 // AT1G32640 // AT2G31810 // AT3G47340 // AT3G03630 // AT1G17290 // AT1G61660 // AT2G26080 // AT4G04610 // AT2G22330 // AT1G70570 // AT3G19480 // AT3G01120 // AT5G12860 // AT4G34740 // AT4G21990 // AT4G19710 // AT2G26300 // AT3G23810 // AT5G04120
GO:0010227	Biological process	floral organ abscission	0.018	0.038	// AT1G71830 // AT2G31880 // AT4G32980 // AT1G51660 // AT3G21220
GO:0002239	Biological process	response to oomycetes	0.018	0.038	// AT4G18760 // AT5G14930 // AT5G26920 // AT2G22330 // AT5G24660 // AT1G56510 // AT1G73805
GO:0044272	Biological process	sulfur compound biosynthetic process	0.018	0.039	// AT2G38470 // AT4G14680 // AT1G32640 // AT2G30770 // AT5G43780 // AT1G73500 // AT2G22330 // AT4G27260 // AT3G56400 // AT3G45640 // AT1G18570 // AT5G61420
GO:0009850	Biological process	auxin metabolic process	0.019	0.04	// AT3G59060 // AT1G14120 // AT5G43890 // AT4G13260 // AT2G22330 // AT1G70560 // AT3G44300 // AT1G08980 // AT2G43010
GO:0010605	Biological process	negative regulation of macromolecule metabolic process	0.019	0.04	// AT5G63470 // AT1G80840 // AT4G11660 // AT1G72450 // AT1G73330 // AT4G04450 // AT5G67450 // AT5G54640 // AT3G17860 // AT1G74950 // AT2G46830 // AT2G46790 // AT2G36050 // AT1G17380 // AT2G43410 // AT4G36730 // AT1G19180 // AT3G02830 // AT1G68840 // AT3G22886 // AT3G56400 // AT1G27730 // AT3G52540 // AT3G15210 // AT4G16780 // AT1G70700 // AT2G36490 // AT2G34600 // AT4G38620 // AT1G31290 // AT3G19…
GO:0040007	Biological process	growth	0.019	0.04	// AT4G01630 // AT1G10370 // AT1G29500 // AT2G46660 // AT3G61880 // AT1G72150 // AT1G53700 // AT3G49670 // AT3G06020 // AT4G25010 // AT3G54920 // AT1G17420 // AT3G45970 // AT1G26770 // AT3G49720 // AT1G27730 // AT2G35230 // AT5G43630 // AT3G02170 // AT2G06850 // AT1G26945 // AT2G35650 // AT5G46220 // AT1G20190 // AT1G35140 // AT5G47880 // AT4G08500 // AT4G39400 // AT2G37640 // AT4G38400 // AT3G62…
GO:0006865	Biological process	amino acid transport	0.02	0.041	// AT3G56200 // AT5G46800 // AT5G41800 // AT2G24762 // AT5G57685 // AT2G39510 // AT4G31730 // AT1G44800
GO:0010099	Biological process	regulation of photomorphogenesis	0.02	0.043	// AT2G31380 // AT4G18390 // AT5G63470 // AT2G21320 // AT2G24790
GO:0006066	Biological process	alcohol metabolic process	0.02	0.043	// AT3G02870 // AT1G14520 // AT4G26690 // AT5G17230 // AT5G04040 // AT4G39800 // AT5G41080 // AT4G18010 // AT5G40390 // AT3G01640
GO:0002253	Biological process	activation of immune response	0.021	0.043	// AT5G47220 // AT4G19530 // AT4G12720 // AT3G09830 // AT3G56400 // AT3G15210
GO:0016129	Biological process	phytosteroid biosynthetic process	0.021	0.043	// AT5G17230 // AT1G12740 // AT5G48000 // AT3G30180 // AT2G29090 // AT5G45340
GO:0002218	Biological process	activation of innate immune response	0.021	0.043	// AT5G47220 // AT4G19530 // AT4G12720 // AT3G09830 // AT3G56400 // AT3G15210
GO:0016032	Biological process	viral process	0.022	0.045	// AT3G12580 // AT4G31800 // AT5G06320 // AT5G42950 // AT5G14930 // AT1G31290 // AT5G57685 // AT3G07780 // AT3G61890 // AT5G08790 // AT3G11650 // AT5G24590 // AT1G80840
GO:0006006	Biological process	glucose metabolic process	0.023	0.047	// AT3G26650 // AT4G26850 // AT1G42970 // AT2G21330 // AT1G12900 // AT4G38970
GO:0048653	Biological process	anther development	0.023	0.047	// AT4G39400 // AT2G42200 // AT3G22886 // AT3G02130 // AT3G49670 // AT1G17420 // AT4G25010 // AT1G72520
GO:0009664	Biological process	plant-type cell wall organization	0.023	0.047	// AT4G01630 // AT1G26770 // AT2G37640 // AT4G26690 // AT2G46710 // AT3G45970 // AT4G38400 // AT2G40610 // AT1G69530 // AT5G06700 // AT5G57560 // AT1G20190 // AT3G16860
GO:0034637	Biological process	cellular carbohydrate biosynthetic process	0.023	0.048	// AT3G02870 // AT3G62720 // AT1G23870 // AT1G03310 // AT4G12720 // AT1G74380 // AT1G68020 // AT2G41680 // AT5G01620 // AT3G01180 // AT4G39800 // AT1G12780 // AT1G70290 // AT2G18700 // AT5G22940 // AT5G06700 // AT5G40390 // AT4G04970 // AT4G17770
GO:0009892	Biological process	negative regulation of metabolic process	0.023	0.048	// AT5G63470 // AT1G80840 // AT4G11660 // AT1G72450 // AT1G73330 // AT4G04450 // AT5G67450 // AT5G54640 // AT3G17860 // AT5G61590 // AT1G74950 // AT2G46830 // AT2G46790 // AT2G36050 // AT1G17380 // AT2G43410 // AT4G36730 // AT1G19180 // AT3G02830 // AT1G68840 // AT3G22886 // AT3G56400 // AT1G27730 // AT3G52540 // AT3G15210 // AT4G16780 // AT1G70700 // AT5G42000 // AT2G36490 // AT2G34600 // AT4G38…
GO:0043531	Molecular function	ADP binding	4.3e-14	1.1e-11	// AT5G58120 // AT4G19530 // AT3G04210 // AT5G04720 // AT5G46470 // AT4G19510 // AT1G66090 // AT3G44630 // AT1G31540 // AT4G33300 // AT4G19520 // AT3G07040 // AT1G72940 // AT4G16890 // AT1G72900 // AT5G41740 // AT1G56520 // AT1G56540 // AT4G16950 // AT5G40910 // AT4G16860 // AT5G17880 // AT1G33560 // AT5G46510 // AT4G36140 // AT5G11250 // AT1G72910 // AT4G16990 // AT3G50950 // AT5G22690 // AT3G46…
GO:0001071	Molecular function	nucleic acid binding transcription factor activity	7.9e-13	6.7e-11	// AT3G50060 // AT3G60530 // AT3G49530 // AT4G11660 // AT1G51700 // AT5G47220 // AT2G46830 // AT3G46600 // AT1G78700 // AT1G80840 // AT2G43010 // AT1G25440 // AT5G59570 // AT3G15210 // AT3G48360 // AT2G42380 // AT3G25730 // AT3G58070 // AT3G10800 // AT4G23810 // AT5G50915 // AT2G21320 // AT3G17609 // AT5G08330 // AT4G25470 // AT1G21910 // AT4G18390 // AT4G36900 // AT4G17230 // AT5G43700 // AT4G04…
GO:0003700	Molecular function	transcription factor activity, sequence-specific DNA binding	7.6e-13	6.7e-11	// AT3G50060 // AT3G60530 // AT3G49530 // AT4G11660 // AT1G51700 // AT5G47220 // AT2G46830 // AT3G46600 // AT1G78700 // AT1G80840 // AT2G43010 // AT1G25440 // AT5G59570 // AT3G15210 // AT3G48360 // AT2G42380 // AT3G25730 // AT3G58070 // AT3G10800 // AT4G23810 // AT5G50915 // AT2G21320 // AT3G17609 // AT5G08330 // AT4G25470 // AT1G21910 // AT4G18390 // AT4G36900 // AT4G17230 // AT5G43700 // AT4G04…
GO:0032559	Molecular function	adenyl ribonucleotide binding	1.4e-09	7.5e-08	// AT2G03270 // AT1G51660 // AT3G04210 // AT2G20290 // AT5G02290 // AT1G70740 // AT3G50950 // AT1G01540 // AT1G73500 // AT1G21590 // AT3G09830 // AT3G23750 // AT1G67470 // AT4G19710 // AT5G58870 // AT4G33240 // AT1G14240 // AT4G33080 // AT4G01010 // AT2G26080 // AT4G16950 // AT4G37250 // AT3G08760 // AT5G46510 // AT4G14680 // AT5G11250 // AT1G74330 // AT4G09570 // AT5G19210 // AT5G01810 // AT5G43…
GO:0030554	Molecular function	adenyl nucleotide binding	1.5e-09	7.5e-08	// AT2G03270 // AT1G51660 // AT3G04210 // AT2G20290 // AT5G02290 // AT1G70740 // AT3G50950 // AT1G01540 // AT1G73500 // AT1G21590 // AT3G09830 // AT3G23750 // AT1G67470 // AT4G19710 // AT5G58870 // AT4G33240 // AT1G14240 // AT4G33080 // AT4G01010 // AT2G26080 // AT4G16950 // AT4G37250 // AT3G08760 // AT5G46510 // AT4G14680 // AT5G11250 // AT1G74330 // AT4G09570 // AT5G19210 // AT5G01810 // AT5G43…
GO:0005515	Molecular function	protein binding	4.1e-09	1.7e-07	// AT1G58290 // AT3G50060 // AT3G60530 // AT3G49530 // AT1G51660 // AT5G62090 // AT2G20290 // AT2G41680 // AT2G33385 // AT4G39800 // AT4G27450 // AT3G58120 // AT2G30770 // AT3G09830 // AT5G54640 // AT5G01410 // AT1G80840 // AT3G59350 // AT2G43010 // AT5G18810 // AT3G02170 // AT1G74950 // AT4G35100 // AT5G14930 // AT1G80170 // AT4G01010 // AT4G36240 // AT3G15210 // AT1G59910 // AT3G61890 // AT2G35…
GO:0017076	Molecular function	purine nucleotide binding	7.1e-08	2.3e-06	// AT2G03270 // AT1G51660 // AT3G04210 // AT2G20290 // AT5G02290 // AT1G70740 // AT3G50950 // AT1G01540 // AT1G73500 // AT1G21590 // AT3G09830 // AT3G23750 // AT1G67470 // AT4G19710 // AT5G58870 // AT4G33240 // AT1G14240 // AT1G03160 // AT4G33080 // AT4G01010 // AT2G26080 // AT4G16950 // AT4G37250 // AT3G08760 // AT5G46510 // AT4G14680 // AT5G11250 // AT1G74330 // AT4G09570 // AT5G19210 // AT5G01…
GO:0032555	Molecular function	purine ribonucleotide binding	6.8e-08	2.3e-06	// AT2G03270 // AT1G51660 // AT3G04210 // AT2G20290 // AT5G02290 // AT1G70740 // AT3G50950 // AT1G01540 // AT1G73500 // AT1G21590 // AT3G09830 // AT3G23750 // AT1G67470 // AT4G19710 // AT5G58870 // AT4G33240 // AT1G14240 // AT1G03160 // AT4G33080 // AT4G01010 // AT2G26080 // AT4G16950 // AT4G37250 // AT3G08760 // AT5G46510 // AT4G14680 // AT5G11250 // AT1G74330 // AT4G09570 // AT5G19210 // AT5G01…
GO:0032553	Molecular function	ribonucleotide binding	1e-07	2.7e-06	// AT2G03270 // AT1G51660 // AT3G04210 // AT2G20290 // AT5G02290 // AT1G70740 // AT3G50950 // AT1G01540 // AT1G73500 // AT1G21590 // AT3G09830 // AT3G23750 // AT1G67470 // AT4G19710 // AT5G58870 // AT4G33240 // AT1G14240 // AT1G03160 // AT4G33080 // AT4G01010 // AT2G26080 // AT4G16950 // AT4G37250 // AT3G08760 // AT5G46510 // AT4G14680 // AT5G11250 // AT1G74330 // AT4G09570 // AT5G19210 // AT5G01…
GO:0032550	Molecular function	purine ribonucleoside binding	1.5e-07	2.7e-06	// AT2G03270 // AT1G51660 // AT3G04210 // AT2G20290 // AT5G02290 // AT1G70740 // AT3G50950 // AT1G01540 // AT1G73500 // AT1G21590 // AT3G09830 // AT3G23750 // AT1G67470 // AT4G19710 // AT5G58870 // AT4G33240 // AT1G14240 // AT1G03160 // AT4G33080 // AT5G04870 // AT2G26080 // AT4G16950 // AT4G37250 // AT3G08760 // AT5G46510 // AT4G14680 // AT5G11250 // AT1G74330 // AT4G09570 // AT5G19210 // AT5G01…
GO:0001883	Molecular function	purine nucleoside binding	1.5e-07	2.7e-06	// AT2G03270 // AT1G51660 // AT3G04210 // AT2G20290 // AT5G02290 // AT1G70740 // AT3G50950 // AT1G01540 // AT1G73500 // AT1G21590 // AT3G09830 // AT3G23750 // AT1G67470 // AT4G19710 // AT5G58870 // AT4G33240 // AT1G14240 // AT1G03160 // AT4G33080 // AT5G04870 // AT2G26080 // AT4G16950 // AT4G37250 // AT3G08760 // AT5G46510 // AT4G14680 // AT5G11250 // AT1G74330 // AT4G09570 // AT5G19210 // AT5G01…
GO:0001882	Molecular function	nucleoside binding	1.7e-07	2.7e-06	// AT2G03270 // AT1G51660 // AT3G04210 // AT2G20290 // AT5G02290 // AT1G70740 // AT3G50950 // AT1G01540 // AT1G73500 // AT1G21590 // AT3G09830 // AT3G23750 // AT1G67470 // AT4G19710 // AT5G58870 // AT4G33240 // AT1G14240 // AT1G03160 // AT4G33080 // AT5G04870 // AT2G26080 // AT4G16950 // AT4G37250 // AT3G08760 // AT5G46510 // AT4G14680 // AT5G11250 // AT1G74330 // AT4G09570 // AT5G19210 // AT5G01…
GO:0032549	Molecular function	ribonucleoside binding	1.7e-07	2.7e-06	// AT2G03270 // AT1G51660 // AT3G04210 // AT2G20290 // AT5G02290 // AT1G70740 // AT3G50950 // AT1G01540 // AT1G73500 // AT1G21590 // AT3G09830 // AT3G23750 // AT1G67470 // AT4G19710 // AT5G58870 // AT4G33240 // AT1G14240 // AT1G03160 // AT4G33080 // AT5G04870 // AT2G26080 // AT4G16950 // AT4G37250 // AT3G08760 // AT5G46510 // AT4G14680 // AT5G11250 // AT1G74330 // AT4G09570 // AT5G19210 // AT5G01…
GO:0005488	Molecular function	binding	1.2e-07	2.7e-06	// AT2G46660 // AT1G51660 // AT4G11660 // AT2G02950 // AT5G02290 // AT3G50950 // AT1G01540 // AT1G73500 // AT5G54940 // AT1G67470 // AT5G58870 // AT2G43010 // AT2G03270 // AT1G14240 // AT1G23740 // AT1G74950 // AT1G03160 // AT5G43890 // AT5G62090 // AT2G31810 // AT3G13080 // AT5G59570 // AT4G36810 // AT1G19180 // AT4G02600 // AT3G12400 // AT1G64390 // AT2G33385 // AT5G42950 // AT2G39330 // AT3G16…
GO:0004674	Molecular function	protein serine/threonine kinase activity	1.7e-07	2.7e-06	// AT5G01810 // AT1G16110 // AT2G13790 // AT2G48010 // AT1G51660 // AT1G10470 // AT1G66150 // AT5G02290 // AT5G46330 // AT1G01540 // AT1G09970 // AT4G00970 // AT1G53700 // AT3G09830 // AT3G23750 // AT3G45640 // AT2G05940 // AT3G21220 // AT1G73080 // AT3G24550 // AT3G25250 // AT4G33080 // AT3G02130 // AT3G53810 // AT3G08730 // AT5G49770 // AT4G35310 // AT4G37250 // AT4G23180 // AT4G01330 // AT2G31…
GO:0097367	Molecular function	carbohydrate derivative binding	1.5e-07	2.7e-06	// AT2G03270 // AT1G51660 // AT3G04210 // AT2G20290 // AT5G02290 // AT1G70740 // AT3G50950 // AT1G01540 // AT1G73500 // AT1G21590 // AT3G09830 // AT3G23750 // AT1G67470 // AT4G19710 // AT5G58870 // AT4G33240 // AT1G14240 // AT1G03160 // AT4G33080 // AT4G01010 // AT2G26080 // AT4G16950 // AT4G37250 // AT3G08760 // AT5G46510 // AT4G14680 // AT5G11250 // AT1G74330 // AT4G09570 // AT5G19210 // AT5G01…
GO:0004672	Molecular function	protein kinase activity	3.2e-07	4.8e-06	// AT1G51660 // AT4G23190 // AT5G02290 // AT1G70740 // AT1G01540 // AT1G73500 // AT3G09830 // AT3G23750 // AT3G59350 // AT4G33080 // AT5G04870 // AT4G37250 // AT3G08760 // AT1G74330 // AT4G09570 // AT5G01810 // AT5G54380 // AT2G26980 // AT1G12580 // AT2G01450 // AT2G02710 // AT3G51550 // AT1G16110 // AT4G04570 // AT1G71830 // AT3G25250 // AT3G02130 // AT3G53810 // AT1G01140 // AT1G51790 // AT5G48…
GO:0043565	Molecular function	sequence-specific DNA binding	1.2e-06	1.7e-05	// AT5G62470 // AT4G38620 // AT3G60530 // AT2G38470 // AT5G56860 // AT5G59820 // AT4G17230 // AT1G32150 // AT1G42990 // AT4G04450 // AT2G44840 // AT5G67450 // AT3G24500 // AT4G17460 // AT1G80840 // AT2G46270 // AT1G21910 // AT2G41240 // AT5G61590 // AT5G37020 // AT1G27730 // AT4G31800 // AT1G74840 // AT5G67300 // AT4G11660 // AT4G36240 // AT5G26920 // AT3G61890 // AT4G32800 // AT3G50060 // AT2G23…
GO:0005516	Molecular function	calmodulin binding	1.4e-06	1.9e-05	// AT3G57330 // AT3G57530 // AT4G01010 // AT2G17480 // AT1G27770 // AT5G15410 // AT5G26920 // AT5G53130 // AT2G20290 // AT3G48360 // AT4G35310 // AT4G02600 // AT1G73805 // AT2G23320 // AT5G37710 // AT4G31000 // AT2G22300 // AT1G13210 // AT4G09570 // AT2G41010 // AT4G33050 // AT5G66210 // AT5G54280 // AT2G26190 // AT5G63160 // AT1G12580 // AT5G28300 // AT5G04870 // AT2G41140 // AT4G37610 // AT5G62…
GO:0016740	Molecular function	transferase activity	1.7e-06	2.1e-05	// AT4G03210 // AT1G51660 // AT5G02290 // AT4G01950 // AT1G01540 // AT1G77890 // AT1G21590 // AT3G09830 // AT3G23750 // AT1G67470 // AT4G19710 // AT3G59350 // AT4G33240 // AT1G23030 // AT4G25810 // AT4G19120 // AT3G49810 // AT4G33080 // AT2G06850 // AT4G00300 // AT1G12820 // AT1G70570 // AT2G47730 // AT3G44990 // AT4G37250 // AT2G28630 // AT3G08760 // AT4G14680 // AT5G17230 // AT1G70740 // AT4G09…
GO:0004871	Molecular function	signal transducer activity	4.3e-06	5.2e-05	// AT2G48010 // AT1G51660 // AT5G06320 // AT1G10470 // AT5G02290 // AT5G46330 // AT1G73500 // AT3G47290 // AT3G09830 // AT3G23750 // AT3G45640 // AT1G71830 // AT3G21220 // AT2G26300 // AT3G24550 // AT3G05490 // AT3G15570 // AT2G46790 // AT2G35960 // AT3G48100 // AT4G08500 // AT4G39400 // AT3G08760 // AT4G02510 // AT3G11650 // AT4G34390 // AT1G14370 // AT1G05200 // AT3G27560 // AT5G46570 // AT5G67…
GO:0005524	Molecular function	ATP binding	5.7e-06	6.6e-05	// AT2G03270 // AT1G51660 // AT2G20290 // AT5G02290 // AT1G70740 // AT3G50950 // AT1G01540 // AT1G73500 // AT1G21590 // AT3G09830 // AT3G23750 // AT1G67470 // AT4G19710 // AT5G58870 // AT4G33240 // AT1G14240 // AT4G33080 // AT5G04870 // AT2G26080 // AT4G16950 // AT4G37250 // AT3G08760 // AT4G14680 // AT1G74330 // AT4G09570 // AT5G19210 // AT5G01810 // AT5G43780 // AT5G47070 // AT1G56050 // AT5G44…
GO:0003824	Molecular function	catalytic activity	7.6e-06	8.4e-05	// AT2G03270 // AT1G51660 // AT4G14210 // AT5G02290 // AT1G01540 // AT1G73500 // AT1G67470 // AT5G58870 // AT1G72520 // AT2G46660 // AT1G23030 // AT1G14240 // AT1G23740 // AT1G03160 // AT3G49810 // AT3G13080 // AT4G00300 // AT1G64390 // AT3G23110 // AT4G27820 // AT5G11650 // AT1G02660 // AT5G54380 // AT1G19670 // AT1G20510 // AT3G19540 // AT1G12740 // AT2G27420 // AT1G06690 // AT5G27420 // AT5G42…
GO:0016773	Molecular function	phosphotransferase activity, alcohol group as acceptor	8.4e-06	8.8e-05	// AT1G51660 // AT4G23190 // AT5G02290 // AT1G70740 // AT1G01540 // AT1G73500 // AT3G09830 // AT3G23750 // AT3G59350 // AT4G33240 // AT4G33080 // AT5G04870 // AT4G37250 // AT3G08760 // AT1G74330 // AT4G09570 // AT5G01810 // AT5G54380 // AT2G26980 // AT1G12580 // AT2G01450 // AT2G02710 // AT2G32800 // AT1G16110 // AT4G04570 // AT1G71830 // AT3G25250 // AT3G02130 // AT3G53810 // AT1G01140 // AT1G51…
GO:0003677	Molecular function	DNA binding	8.6e-06	8.8e-05	// AT3G50060 // AT3G60530 // AT2G03270 // AT4G11660 // AT1G51700 // AT5G10550 // AT5G47220 // AT2G46830 // AT4G04450 // AT5G08790 // AT5G54640 // AT1G78700 // AT1G80840 // AT2G43010 // AT3G49530 // AT3G59080 // AT5G59570 // AT3G15210 // AT2G42380 // AT3G25730 // AT3G10800 // AT2G18090 // AT4G23810 // AT5G50915 // AT2G42330 // AT3G17609 // AT5G08330 // AT4G25470 // AT1G21910 // AT4G18390 // AT4G36…
GO:1901265	Molecular function	nucleoside phosphate binding	2.9e-05	0.00027	// AT1G58290 // AT2G03270 // AT1G51660 // AT3G04210 // AT2G20290 // AT5G02290 // AT1G70740 // AT3G50950 // AT1G01540 // AT1G73500 // AT1G21590 // AT3G09830 // AT3G23750 // AT1G67470 // AT4G19710 // AT5G58870 // AT1G73220 // AT5G18810 // AT1G14240 // AT1G03160 // AT5G15450 // AT5G43890 // AT4G33080 // AT4G01010 // AT1G12900 // AT2G26080 // AT4G16950 // AT2G43410 // AT4G37250 // AT3G08760 // AT5G46…
GO:0000166	Molecular function	nucleotide binding	2.9e-05	0.00027	// AT1G58290 // AT2G03270 // AT1G51660 // AT3G04210 // AT2G20290 // AT5G02290 // AT1G70740 // AT3G50950 // AT1G01540 // AT1G73500 // AT1G21590 // AT3G09830 // AT3G23750 // AT1G67470 // AT4G19710 // AT5G58870 // AT1G73220 // AT5G18810 // AT1G14240 // AT1G03160 // AT5G15450 // AT5G43890 // AT4G33080 // AT4G01010 // AT1G12900 // AT2G26080 // AT4G16950 // AT2G43410 // AT4G37250 // AT3G08760 // AT5G46…
GO:0016762	Molecular function	xyloglucan:xyloglucosyl transferase activity	3.1e-05	0.00028	// AT4G25810 // AT4G03210 // AT5G65730 // AT3G44990 // AT1G32170 // AT4G37800 // AT2G06850 // AT4G30290 // AT2G01850 // AT5G57560
GO:0044212	Molecular function	transcription regulatory region DNA binding	4.8e-05	0.00042	// AT5G62470 // AT4G38620 // AT3G60530 // AT2G38470 // AT5G56860 // AT1G51700 // AT1G04240 // AT4G04450 // AT2G23290 // AT1G80840 // AT2G46270 // AT2G44940 // AT5G61590 // AT4G32800 // AT5G67300 // AT4G36240 // AT3G50060 // AT2G42380 // AT2G01570 // AT3G25730 // AT4G36730 // AT1G58100 // AT2G46400 // AT2G23320 // AT1G01060 // AT3G58120 // AT3G17609 // AT2G41240 // AT1G21910 // AT3G54810 // AT5G43…
GO:0001067	Molecular function	regulatory region nucleic acid binding	5.6e-05	0.00044	// AT5G62470 // AT4G38620 // AT3G60530 // AT2G38470 // AT5G56860 // AT1G51700 // AT1G04240 // AT4G04450 // AT2G23290 // AT1G80840 // AT2G46270 // AT2G44940 // AT5G61590 // AT4G32800 // AT5G67300 // AT4G36240 // AT3G50060 // AT2G42380 // AT2G01570 // AT3G25730 // AT4G36730 // AT1G58100 // AT2G46400 // AT2G23320 // AT1G01060 // AT3G58120 // AT3G17609 // AT2G41240 // AT1G21910 // AT3G54810 // AT5G43…
GO:0016301	Molecular function	kinase activity	5.4e-05	0.00044	// AT1G51660 // AT5G02290 // AT1G70740 // AT1G01540 // AT1G73500 // AT1G21590 // AT3G09830 // AT3G23750 // AT1G67470 // AT4G19710 // AT3G59350 // AT4G33240 // AT4G33080 // AT5G04870 // AT4G37250 // AT3G08760 // AT1G74330 // AT4G09570 // AT5G01810 // AT5G47070 // AT5G54380 // AT2G26980 // AT2G40270 // AT1G12580 // AT2G01450 // AT2G02710 // AT2G32800 // AT1G16110 // AT4G04570 // AT1G71830 // AT3G25…
GO:0000975	Molecular function	regulatory region DNA binding	5.6e-05	0.00044	// AT5G62470 // AT4G38620 // AT3G60530 // AT2G38470 // AT5G56860 // AT1G51700 // AT1G04240 // AT4G04450 // AT2G23290 // AT1G80840 // AT2G46270 // AT2G44940 // AT5G61590 // AT4G32800 // AT5G67300 // AT4G36240 // AT3G50060 // AT2G42380 // AT2G01570 // AT3G25730 // AT4G36730 // AT1G58100 // AT2G46400 // AT2G23320 // AT1G01060 // AT3G58120 // AT3G17609 // AT2G41240 // AT1G21910 // AT3G54810 // AT5G43…
GO:0072509	Molecular function	divalent inorganic cation transmembrane transporter activity	6.4e-05	0.00048	// AT3G58810 // AT2G38170 // AT2G46800 // AT2G17780 // AT1G27770 // AT5G15410 // AT1G09575 // AT1G59870 // AT5G59520 // AT3G57330 // AT5G66650 // AT2G21120 // AT1G05200 // AT2G41560 // AT4G09640 // AT1G57610
GO:0036094	Molecular function	small molecule binding	6.4e-05	0.00048	// AT1G58290 // AT2G03270 // AT1G51660 // AT3G04210 // AT2G20290 // AT5G02290 // AT1G70740 // AT3G50950 // AT1G01540 // AT1G73500 // AT1G21590 // AT3G09830 // AT3G23750 // AT1G67470 // AT4G19710 // AT5G58870 // AT1G73220 // AT5G18810 // AT1G14240 // AT1G03160 // AT5G15450 // AT5G43890 // AT4G33080 // AT4G01010 // AT1G12900 // AT2G26080 // AT4G16950 // AT2G43410 // AT4G37250 // AT3G08760 // AT5G46…
GO:0003712	Molecular function	transcription cofactor activity	7.2e-05	0.00053	// AT1G72450 // AT1G74950 // AT2G34600 // AT5G63160 // AT5G24590 // AT1G70700 // AT2G42870 // AT4G37610 // AT3G48360 // AT3G24500 // AT1G17380 // AT3G17860 // AT1G19180 // AT3G22275 // AT1G80420 // AT5G67480
GO:0016757	Molecular function	transferase activity, transferring glycosyl groups	8.8e-05	0.00062	// AT4G13410 // AT4G03210 // AT1G23870 // AT3G44990 // AT1G32170 // AT3G21560 // AT4G18530 // AT3G21790 // AT1G68020 // AT1G12990 // AT1G27200 // AT4G25810 // AT1G22400 // AT1G01420 // AT4G34138 // AT5G59520 // AT2G06850 // AT4G00300 // AT3G28180 // AT2G36800 // AT1G70570 // AT5G40870 // AT1G24170 // AT5G46220 // AT4G34740 // AT1G30530 // AT5G57560 // AT4G04970 // AT1G67880 // AT3G05320 // AT2G44…
GO:0035639	Molecular function	purine ribonucleoside triphosphate binding	9.2e-05	0.00064	// AT2G03270 // AT1G51660 // AT2G20290 // AT5G02290 // AT1G70740 // AT3G50950 // AT1G01540 // AT1G73500 // AT1G21590 // AT3G09830 // AT3G23750 // AT1G67470 // AT4G19710 // AT5G58870 // AT4G33240 // AT1G14240 // AT1G03160 // AT4G33080 // AT5G04870 // AT2G26080 // AT4G16950 // AT4G37250 // AT3G08760 // AT4G14680 // AT1G74330 // AT4G09570 // AT5G19210 // AT5G01810 // AT5G43780 // AT5G47070 // AT3G13…
GO:0097159	Molecular function	organic cyclic compound binding	0.00016	0.0011	// AT2G46660 // AT1G51660 // AT4G11660 // AT5G02290 // AT3G50950 // AT1G01540 // AT1G73500 // AT1G67470 // AT5G58870 // AT2G43010 // AT2G03270 // AT1G14240 // AT1G03160 // AT5G43890 // AT3G13080 // AT5G59570 // AT5G42950 // AT2G42330 // AT5G54380 // AT1G20510 // AT1G73220 // AT1G12740 // AT1G21910 // AT3G46530 // AT4G36900 // AT1G12580 // AT5G08520 // AT5G10930 // AT5G51790 // AT5G43740 // AT4G26…
GO:0000988	Molecular function	transcription factor activity, protein binding	0.00017	0.0011	// AT3G50060 // AT4G38620 // AT5G62470 // AT1G70700 // AT2G23290 // AT3G17860 // AT2G31380 // AT1G74950 // AT5G67300 // AT5G43630 // AT1G08540 // AT3G24500 // AT3G48360 // AT1G17380 // AT1G19180 // AT1G72450 // AT5G24590 // AT2G21320 // AT4G37260 // AT3G22275 // AT1G80420 // AT2G01570 // AT2G34600 // AT5G63160 // AT4G37610 // AT2G42870 // AT1G18570 // AT5G61420 // AT5G67480
GO:0005262	Molecular function	calcium channel activity	0.00018	0.0012	// AT2G17780 // AT1G27770 // AT5G15410 // AT1G09575 // AT5G66650 // AT1G05200 // AT1G57610
GO:0060089	Molecular function	molecular transducer activity	0.00019	0.0012	// AT5G53130 // AT5G02290 // AT5G46330 // AT1G80080 // AT3G09830 // AT3G23750 // AT1G05200 // AT1G71830 // AT3G24550 // AT5G15410 // AT4G39400 // AT3G08760 // AT4G02510 // AT5G05440 // AT5G46570 // AT2G31880 // AT2G33580 // AT1G73080 // AT2G05940 // AT2G13790 // AT2G18915 // AT1G66150 // AT2G47060 // AT2G02710 // AT1G14370
GO:0004872	Molecular function	receptor activity	0.00019	0.0012	// AT5G53130 // AT5G02290 // AT5G46330 // AT1G80080 // AT3G09830 // AT3G23750 // AT1G05200 // AT1G71830 // AT3G24550 // AT5G15410 // AT4G39400 // AT3G08760 // AT4G02510 // AT5G05440 // AT5G46570 // AT2G31880 // AT2G33580 // AT1G73080 // AT2G05940 // AT2G13790 // AT2G18915 // AT1G66150 // AT2G47060 // AT2G02710 // AT1G14370
GO:1901363	Molecular function	heterocyclic compound binding	0.0002	0.0012	// AT2G46660 // AT1G51660 // AT4G11660 // AT5G02290 // AT3G50950 // AT1G01540 // AT1G73500 // AT1G67470 // AT5G58870 // AT2G43010 // AT2G03270 // AT1G14240 // AT1G03160 // AT5G43890 // AT3G13080 // AT5G59570 // AT5G42950 // AT2G42330 // AT5G54380 // AT1G20510 // AT1G73220 // AT1G12740 // AT1G21910 // AT3G46530 // AT4G36900 // AT1G12580 // AT5G08520 // AT5G10930 // AT5G51790 // AT5G43740 // AT4G26…
GO:0000989	Molecular function	transcription factor activity, transcription factor binding	0.00025	0.0015	// AT3G50060 // AT4G38620 // AT5G62470 // AT1G70700 // AT2G23290 // AT3G17860 // AT2G31380 // AT1G74950 // AT5G67300 // AT5G43630 // AT3G24500 // AT3G48360 // AT1G17380 // AT1G19180 // AT1G72450 // AT5G24590 // AT2G21320 // AT4G37260 // AT3G22275 // AT1G80420 // AT2G01570 // AT2G34600 // AT5G63160 // AT4G37610 // AT2G42870 // AT1G18570 // AT5G61420 // AT5G67480
GO:0003714	Molecular function	transcription corepressor activity	0.00027	0.0015	// AT1G72450 // AT1G74950 // AT2G34600 // AT1G70700 // AT1G17380 // AT3G17860 // AT1G19180 // AT3G22275
GO:0019199	Molecular function	transmembrane receptor protein kinase activity	0.00028	0.0015	// AT4G39400 // AT3G08760 // AT1G71830 // AT5G02290 // AT5G46330 // AT1G66150 // AT2G13790 // AT5G46570 // AT2G31880 // AT2G47060 // AT3G23750 // AT1G14370 // AT2G33580 // AT2G05940 // AT3G24550 // AT3G09830
GO:0038023	Molecular function	signaling receptor activity	0.00029	0.0016	// AT4G39400 // AT3G08760 // AT4G02510 // AT1G71830 // AT5G02290 // AT5G46330 // AT2G18915 // AT1G66150 // AT2G13790 // AT5G46570 // AT1G05200 // AT2G47060 // AT3G23750 // AT2G31880 // AT1G14370 // AT2G33580 // AT2G05940 // AT1G73080 // AT3G24550 // AT3G09830 // AT2G02710
GO:0016758	Molecular function	transferase activity, transferring hexosyl groups	0.00035	0.0019	// AT4G13410 // AT4G03210 // AT3G44990 // AT1G32170 // AT3G21560 // AT5G57560 // AT1G68020 // AT1G12990 // AT4G25810 // AT1G22400 // AT1G01420 // AT4G34138 // AT2G36800 // AT2G06850 // AT1G24170 // AT1G30530 // AT4G04970 // AT1G67880 // AT3G46670 // AT5G65730 // AT5G17050 // AT3G01180 // AT4G15550 // AT4G37800 // AT4G30290 // AT5G20250 // AT5G40390 // AT3G28180 // AT2G35650 // AT1G23480 // AT1G70…
GO:0099600	Molecular function	transmembrane receptor activity	0.00036	0.0019	// AT4G39400 // AT3G08760 // AT4G02510 // AT1G71830 // AT5G02290 // AT5G46330 // AT5G15410 // AT1G66150 // AT2G13790 // AT5G53130 // AT5G46570 // AT1G05200 // AT2G47060 // AT3G23750 // AT2G31880 // AT1G14370 // AT2G33580 // AT2G05940 // AT3G24550 // AT3G09830
GO:0015085	Molecular function	calcium ion transmembrane transporter activity	0.00037	0.0019	// AT2G38170 // AT2G17780 // AT1G27770 // AT5G15410 // AT1G09575 // AT3G57330 // AT5G66650 // AT1G05200 // AT2G41560 // AT1G57610
GO:0022891	Molecular function	substrate-specific transmembrane transporter activity	0.0004	0.002	// AT3G28860 // AT3G56200 // AT4G14690 // AT3G12520 // AT5G41800 // AT3G57330 // AT5G14570 // AT2G37170 // AT4G01010 // AT1G64200 // AT5G44070 // AT1G16370 // AT1G08930 // AT1G05200 // AT4G25010 // AT4G16370 // AT1G59870 // AT1G19770 // AT2G01420 // AT1G11260 // AT2G46800 // AT2G17780 // AT1G27770 // AT5G23660 // AT3G25410 // AT5G15410 // AT1G09575 // AT1G53470 // AT2G37180 // AT5G53130 // AT3G13…
GO:0016772	Molecular function	transferase activity, transferring phosphorus-containing groups	0.00061	0.0029	// AT1G51660 // AT5G02290 // AT1G70740 // AT1G01540 // AT1G77890 // AT1G21590 // AT3G09830 // AT3G23750 // AT1G67470 // AT4G19710 // AT3G59350 // AT4G33240 // AT4G33080 // AT5G04870 // AT4G37250 // AT3G08760 // AT4G14680 // AT1G74330 // AT4G09570 // AT5G01810 // AT5G43780 // AT5G47070 // AT5G54380 // AT1G73500 // AT2G26980 // AT2G40270 // AT1G12580 // AT2G01450 // AT2G02710 // AT4G26850 // AT2G32…
GO:0004675	Molecular function	transmembrane receptor protein serine/threonine kinase activity	0.0006	0.0029	// AT3G08760 // AT1G71830 // AT5G02290 // AT5G46330 // AT1G66150 // AT2G13790 // AT5G46570 // AT2G47060 // AT3G23750 // AT1G14370 // AT2G33580 // AT2G05940 // AT3G24550 // AT3G09830
GO:0004888	Molecular function	transmembrane signaling receptor activity	0.00068	0.0032	// AT4G39400 // AT3G08760 // AT4G02510 // AT1G71830 // AT5G02290 // AT5G46330 // AT1G66150 // AT2G13790 // AT5G46570 // AT1G05200 // AT2G47060 // AT3G23750 // AT2G31880 // AT1G14370 // AT2G33580 // AT2G05940 // AT3G24550 // AT3G09830
GO:0015075	Molecular function	ion transmembrane transporter activity	0.00089	0.0041	// AT3G46900 // AT3G12520 // AT3G57330 // AT5G14570 // AT4G01010 // AT1G64200 // AT5G44070 // AT1G16370 // AT1G08930 // AT1G05200 // AT4G16370 // AT1G59870 // AT1G11260 // AT2G46800 // AT2G17780 // AT1G27770 // AT4G04850 // AT3G25410 // AT5G15410 // AT1G09575 // AT5G43350 // AT5G53130 // AT3G05030 // AT1G68710 // AT3G16240 // AT3G47960 // AT1G53470 // AT1G57610 // AT3G58810 // AT4G13420 // AT1G13…
GO:0046873	Molecular function	metal ion transmembrane transporter activity	0.00092	0.0042	// AT3G46900 // AT3G57330 // AT4G01010 // AT1G05200 // AT4G16370 // AT1G59870 // AT2G46800 // AT2G17780 // AT1G27770 // AT3G25410 // AT5G15410 // AT1G09575 // AT5G53130 // AT3G05030 // AT4G04850 // AT1G57610 // AT3G58810 // AT4G13420 // AT2G38170 // AT4G23640 // AT5G59520 // AT5G66650 // AT2G21120 // AT2G41560 // AT4G09640
GO:0004553	Molecular function	hydrolase activity, hydrolyzing O-glycosyl compounds	0.00096	0.0043	// AT4G18340 // AT4G03210 // AT3G06770 // AT1G64760 // AT3G44990 // AT1G32170 // AT5G49360 // AT1G10640 // AT1G02460 // AT5G57560 // AT3G61490 // AT4G25810 // AT1G80170 // AT2G06850 // AT1G22650 // AT1G48100 // AT1G70370 // AT1G64390 // AT4G27820 // AT5G65730 // AT1G02640 // AT3G55430 // AT4G37800 // AT1G12240 // AT5G18670 // AT5G46220 // AT5G58090 // AT5G20250 // AT5G40390 // AT2G27500 // AT1G03…
GO:0016798	Molecular function	hydrolase activity, acting on glycosyl bonds	0.0011	0.0048	// AT4G18340 // AT4G03210 // AT3G06770 // AT1G64760 // AT3G44990 // AT1G32170 // AT5G49360 // AT1G10640 // AT1G02460 // AT5G57560 // AT3G61490 // AT4G25810 // AT1G80170 // AT2G06850 // AT1G22650 // AT1G48100 // AT1G70370 // AT1G64390 // AT4G27820 // AT5G65730 // AT1G02640 // AT3G55430 // AT4G37800 // AT1G12240 // AT5G18670 // AT5G46220 // AT5G58090 // AT5G20250 // AT5G40390 // AT2G27500 // AT4G30…
GO:0005509	Molecular function	calcium ion binding	0.0011	0.0049	// AT4G25090 // AT2G46600 // AT2G43290 // AT5G54130 // AT4G32060 // AT5G04870 // AT2G41110 // AT5G37770 // AT4G35310 // AT3G57530 // AT3G10190 // AT4G09570 // AT5G49480 // AT2G41410 // AT5G47910 // AT3G01440 // AT1G69850 // AT3G51920 // AT5G66210 // AT1G76650 // AT3G10300 // AT5G54490 // AT2G41100 // AT2G41140 // AT1G77090 // AT3G25600 // AT4G27280
GO:0022857	Molecular function	transmembrane transporter activity	0.0015	0.0063	// AT3G28860 // AT3G56200 // AT4G14690 // AT3G12520 // AT5G41800 // AT3G21670 // AT5G14570 // AT2G37170 // AT5G20380 // AT1G64200 // AT5G44070 // AT1G16370 // AT1G61890 // AT1G08930 // AT1G05200 // AT4G25010 // AT4G16370 // AT1G73220 // AT1G59870 // AT1G19770 // AT2G01420 // AT1G11260 // AT2G46800 // AT2G17780 // AT1G27770 // AT5G23660 // AT3G25410 // AT5G15410 // AT1G09575 // AT1G66760 // AT2G37…
GO:0008324	Molecular function	cation transmembrane transporter activity	0.0017	0.0069	// AT3G46900 // AT3G57330 // AT4G01010 // AT1G64200 // AT5G44070 // AT1G16370 // AT1G08930 // AT1G05200 // AT4G16370 // AT1G59870 // AT1G11260 // AT2G46800 // AT2G17780 // AT1G27770 // AT3G25410 // AT5G15410 // AT1G09575 // AT5G53130 // AT3G05030 // AT2G03530 // AT3G16240 // AT3G47960 // AT4G04850 // AT1G57610 // AT3G58810 // AT4G13420 // AT1G73220 // AT5G43350 // AT5G18840 // AT2G29650 // AT2G01…
GO:0022892	Molecular function	substrate-specific transporter activity	0.0021	0.0086	// AT2G37170 // AT3G28860 // AT3G56200 // AT4G14690 // AT3G12520 // AT5G41800 // AT3G57330 // AT5G14570 // AT3G51600 // AT4G01010 // AT1G64200 // AT1G02010 // AT1G16370 // AT1G08930 // AT1G05200 // AT4G25010 // AT4G16370 // AT1G73220 // AT1G59870 // AT1G19770 // AT2G01420 // AT1G11260 // AT2G46800 // AT2G17780 // AT1G27770 // AT5G23660 // AT3G25410 // AT5G15410 // AT1G09575 // AT1G53470 // AT2G37…
GO:0015291	Molecular function	secondary active transmembrane transporter activity	0.0022	0.009	// AT3G12520 // AT3G21670 // AT2G47490 // AT5G44070 // AT1G16370 // AT1G61890 // AT1G08930 // AT2G01420 // AT3G25410 // AT5G43350 // AT3G05030 // AT2G03530 // AT3G47960 // AT4G04850 // AT4G13420 // AT3G26570 // AT5G10180 // AT4G24570 // AT5G12860 // AT1G69850 // AT5G52050 // AT1G66760 // AT5G18840 // AT2G29650 // AT1G11260 // AT1G08920 // AT2G38170 // AT5G20380 // AT4G00370 // AT2G22500 // AT1G23…
GO:0009931	Molecular function	calcium-dependent protein serine/threonine kinase activity	0.0026	0.01	// AT3G57530 // AT1G12580 // AT5G04870 // AT5G66210 // AT2G41140 // AT1G76040 // AT4G35310 // AT4G09570
GO:0010857	Molecular function	calcium-dependent protein kinase activity	0.0026	0.01	// AT3G57530 // AT1G12580 // AT5G04870 // AT5G66210 // AT2G41140 // AT1G76040 // AT4G35310 // AT4G09570
GO:0046906	Molecular function	tetrapyrrole binding	0.0027	0.01	// AT5G36140 // AT2G46660 // AT4G12310 // AT3G01190 // AT2G22330 // AT5G45340 // AT4G14690 // AT1G64900 // AT3G44970 // AT5G42650 // AT4G36220 // ATCG00350 // AT2G29090 // AT3G14650 // AT4G12320 // AT5G36130 // AT5G48000 // AT3G61880 // AT1G12740 // AT3G26170 // AT3G28200 // AT1G77760 // AT1G37130 // AT3G22840 // AT3G14620 // AT1G44575 // AT4G22690 // ATCG00340 // AT3G30180 // AT1G20630 // AT1G66…
GO:0004683	Molecular function	calmodulin-dependent protein kinase activity	0.003	0.011	// AT3G57530 // AT1G12580 // AT5G04870 // AT5G66210 // AT2G41140 // AT1G76040 // AT4G35310 // AT4G09570
GO:0016597	Molecular function	amino acid binding	0.0034	0.013	// AT4G38470 // AT2G03730 // AT5G43630 // AT2G31810 // AT1G08250 // AT3G19480 // AT4G19710 // AT2G39570
GO:0005315	Molecular function	inorganic phosphate transmembrane transporter activity	0.0043	0.016	// AT5G20380 // AT2G29650 // AT5G43350 // AT3G26570 // AT4G00370
GO:0050661	Molecular function	NADP binding	0.0044	0.016	// AT1G58290 // AT3G24170 // AT3G26650 // AT1G09940 // AT4G13260 // AT1G42970 // AT1G12900 // AT4G19710 // AT5G43890
GO:0015293	Molecular function	symporter activity	0.005	0.018	// AT5G18840 // AT2G01420 // AT3G12520 // AT1G11260 // AT1G08920 // AT3G21670 // AT3G25410 // AT2G03530 // AT5G10180 // AT4G13420 // AT3G26570 // AT2G29650 // AT1G16370 // AT1G08930 // AT1G69850 // AT3G47960 // AT5G43350 // AT1G23080
GO:0046527	Molecular function	glucosyltransferase activity	0.0051	0.018	// AT4G13410 // AT3G46670 // AT1G22400 // AT1G23480 // AT4G34138 // AT4G26850 // AT5G17050 // AT3G01180 // AT4G15550 // AT4G04970 // AT3G21560 // AT2G36800 // AT4G30290 // AT1G30530 // AT1G68020 // AT3G28180 // AT1G01420
GO:0015103	Molecular function	inorganic anion transmembrane transporter activity	0.0061	0.021	// AT2G29650 // AT3G58810 // AT3G26570 // AT3G12520 // AT2G46800 // AT5G14570 // AT5G10180 // AT4G27720 // AT5G44070 // AT4G24570 // AT5G43350 // AT2G22500
GO:0004497	Molecular function	monooxygenase activity	0.0063	0.022	// AT2G46660 // AT4G12310 // AT5G64250 // AT2G22330 // AT2G30770 // AT5G45340 // AT1G64900 // AT4G15760 // AT5G42650 // AT4G36220 // AT5G43890 // AT5G38420 // AT2G29090 // AT3G14650 // AT4G12320 // AT2G24820 // AT5G48000 // AT3G61880 // AT1G12740 // AT3G26310 // AT3G14620 // AT4G13260 // AT5G38430 // AT4G22690 // AT3G30180 // AT1G66540 // AT3G26170
GO:0005215	Molecular function	transporter activity	0.0065	0.022	// AT4G14690 // AT1G16370 // AT1G08930 // AT3G26570 // AT4G35100 // AT3G24840 // AT4G01010 // AT4G04850 // AT1G73220 // AT1G53470 // AT5G20380 // AT4G23640 // AT1G23080 // AT3G28860 // AT3G12520 // AT3G21670 // AT5G14570 // AT4G27720 // AT1G02010 // AT1G27770 // AT3G25410 // AT1G19770 // AT3G13080 // AT3G14770 // AT3G16240 // AT3G58810 // AT4G13420 // AT4G00370 // AT5G03555 // AT2G37170 // AT3G55…
GO:0004713	Molecular function	protein tyrosine kinase activity	0.0072	0.023	// AT4G39400 // AT3G27560 // AT2G13790 // AT2G31880 // AT1G71830 // AT3G59350
GO:0005261	Molecular function	cation channel activity	0.0072	0.023	// AT2G17780 // AT1G27770 // AT5G15410 // AT1G09575 // AT4G01010 // AT5G53130 // AT5G66650 // AT1G05200 // AT1G57610
GO:0016168	Molecular function	chlorophyll binding	0.0071	0.023	// AT4G14690 // AT3G22840 // AT1G44575 // ATCG00340 // ATCG00350 // ATCG00280 // AT2G21970
GO:0008509	Molecular function	anion transmembrane transporter activity	0.0071	0.023	// AT2G29650 // AT3G58810 // AT3G26570 // AT3G12520 // AT2G46800 // AT5G14570 // AT4G00370 // AT5G10180 // AT4G27720 // AT5G44070 // AT1G16370 // AT4G24570 // AT5G12860 // AT1G73220 // AT3G47960 // AT5G43350 // AT2G22500
GO:0016705	Molecular function	oxidoreductase activity, acting on paired donors, with incorporation or reduction of molecular oxygen	0.0092	0.029	// AT5G36140 // AT3G61580 // AT2G46660 // AT4G12310 // AT4G14210 // AT3G19010 // AT2G22330 // AT2G30770 // AT5G45340 // AT1G64900 // AT1G06080 // AT3G44970 // AT5G42650 // AT4G36220 // AT5G43890 // AT2G29090 // AT3G14650 // AT4G12320 // AT5G36130 // AT1G14120 // AT5G57030 // AT5G48000 // AT3G61880 // AT1G12740 // AT3G26170 // AT1G30040 // AT3G14620 // AT4G13260 // AT4G22690 // AT3G30180 // AT1G66…
GO:0043167	Molecular function	ion binding	0.0095	0.03	// AT3G61580 // AT3G61750 // AT3G60530 // AT2G46660 // AT5G20630 // AT1G51700 // AT2G22330 // AT5G55260 // AT1G79630 // AT5G58870 // AT4G33240 // AT1G25440 // AT1G23740 // AT5G56340 // AT2G31810 // AT3G12630 // AT4G36240 // AT4G38470 // AT1G17970 // AT1G32780 // AT3G14620 // AT3G14650 // AT3G01640 // AT2G18090 // AT3G10190 // AT5G05440 // AT4G13710 // AT4G09570 // AT5G02760 // AT2G21320 // AT3G01…
GO:1901682	Molecular function	sulfur compound transmembrane transporter activity	0.012	0.037	// AT3G47960 // AT5G10180 // AT2G22500 // AT3G12520 // AT4G24570
GO:0022804	Molecular function	active transmembrane transporter activity	0.013	0.039	// AT3G28860 // AT3G12520 // AT3G21670 // AT2G47490 // AT1G64200 // AT5G44070 // AT1G16370 // AT1G61890 // AT1G08930 // AT1G66760 // AT1G59870 // AT1G11260 // AT1G27770 // AT5G03910 // AT3G25410 // AT5G43350 // AT3G57330 // AT3G13080 // AT3G05030 // AT1G68710 // AT3G16240 // AT3G47960 // AT4G04850 // AT4G13420 // AT1G13210 // AT3G26570 // AT5G10180 // AT2G29650 // AT4G24570 // AT5G12860 // AT1G69…
GO:0019825	Molecular function	oxygen binding	0.013	0.039	// AT3G30180 // AT4G22690 // AT1G64900 // AT2G46660 // AT3G44970 // AT5G42650 // AT5G45340 // AT3G14620 // AT4G12310 // AT5G48000 // AT2G22330 // AT2G30770 // AT3G26170 // AT2G29090 // AT3G61880 // AT1G66540 // AT3G14650 // AT4G12320 // AT1G12740 // AT3G26310 // AT5G36130
GO:1901677	Molecular function	phosphate transmembrane transporter activity	0.014	0.041	// AT2G29650 // AT3G26570 // AT4G00370 // AT5G20380 // AT4G24570 // AT5G43350 // AT2G22500
GO:0005102	Molecular function	receptor binding	0.014	0.042	// AT5G58650 // AT3G07360 // AT2G13790 // AT5G64770 // AT3G49670 // AT5G48380 // AT1G71830 // AT2G26300 // AT4G34390
GO:0042578	Molecular function	phosphoric ester hydrolase activity	0.015	0.043	// AT1G70290 // AT1G23870 // AT4G01950 // AT3G47290 // AT2G30020 // AT5G55260 // AT1G79630 // AT1G68020 // AT4G17770 // AT1G68410 // AT4G18010 // AT5G24780 // AT5G04120 // AT3G02870 // AT1G07010 // AT1G22280 // AT5G02760 // AT5G44020 // AT4G34920 // AT1G02390 // AT5G41080 // AT4G28400 // AT4G38690 // AT4G26690 // AT4G33920 // AT2G18700 // AT5G66720 // AT2G38110 // AT2G41140 // AT2G01180 // AT1G25…
GO:0080044	Molecular function	quercetin 7-O-glucosyltransferase activity	0.015	0.044	// AT3G46670 // AT1G22400 // AT1G01420 // AT4G34138 // AT5G17050 // AT4G15550 // AT3G21560 // AT2G36800 // AT1G30530
GO:0080043	Molecular function	quercetin 3-O-glucosyltransferase activity	0.015	0.044	// AT3G46670 // AT1G22400 // AT1G01420 // AT4G34138 // AT5G17050 // AT4G15550 // AT3G21560 // AT2G36800 // AT1G30530
GO:0030570	Molecular function	pectate lyase activity	0.016	0.044	// AT5G48900 // AT3G54920 // AT4G24780 // AT5G63180 // AT4G13710
GO:0016837	Molecular function	carbon-oxygen lyase activity, acting on polysaccharides	0.016	0.044	// AT5G48900 // AT3G54920 // AT4G24780 // AT5G63180 // AT4G13710
GO:0022838	Molecular function	substrate-specific channel activity	0.016	0.044	// AT2G17780 // AT1G27770 // AT5G53130 // AT5G15410 // AT1G09575 // AT4G01010 // AT2G37180 // AT4G35100 // AT5G66650 // AT2G36830 // AT1G05200 // AT2G37170 // AT3G16240 // AT1G53470 // AT1G57610
GO:0043168	Molecular function	anion binding	0.016	0.044	// AT3G08860 // AT4G11280 // AT1G36370 // AT2G03730 // AT5G05440 // AT2G31810 // AT5G43630 // AT3G03630 // AT1G17290 // AT4G38470 // AT4G23590 // AT4G08040 // AT3G19480 // AT1G08250 // AT1G70560 // AT4G19710 // AT3G01120 // AT2G39570
GO:0071944	Cellular component	cell periphery	3.5e-15	4.5e-13	// AT5G06870 // AT3G49530 // AT5G19100 // AT5G19730 // AT5G02290 // AT2G23130 // AT3G50950 // AT1G01540 // AT4G27450 // AT3G61640 // AT3G09830 // AT3G23750 // AT5G53880 // AT2G48010 // AT1G67470 // AT3G59350 // AT1G73220 // AT3G23810 // AT4G03210 // AT3G45970 // AT4G25810 // AT2G41410 // AT1G08930 // AT4G35100 // AT5G06320 // AT1G33610 // AT1G61100 // AT2G06850 // AT1G53470 // AT4G35470 // AT3G44…
GO:0005886	Cellular component	plasma membrane	5.7e-12	3.6e-10	// AT3G49530 // AT5G19100 // AT5G02290 // AT2G23130 // AT3G50950 // AT1G01540 // AT4G27450 // AT3G09830 // AT3G23750 // AT5G53880 // AT2G48010 // AT1G67470 // AT3G59350 // AT1G73220 // AT3G23810 // AT1G08930 // AT4G35100 // AT5G06320 // AT1G33610 // AT1G61100 // AT4G01010 // AT1G53470 // AT4G35470 // AT3G44990 // AT2G33580 // AT2G28120 // AT3G29075 // AT5G04080 // AT4G16370 // AT3G53960 // AT4G02…
GO:0044464	Cellular component	cell part	1.3e-09	4.4e-08	// AT5G14120 // AT4G28310 // AT2G03270 // AT1G51660 // AT4G11660 // AT2G02950 // AT4G14210 // AT5G02290 // AT5G47220 // AT3G50950 // AT1G01540 // AT1G77890 // AT5G06870 // AT1G80920 // AT5G19340 // AT1G67470 // AT5G26920 // AT5G58870 // AT2G43010 // AT2G46660 // AT3G45970 // AT1G23030 // AT1G23740 // AT1G74950 // AT1G03160 // AT2G37240 // AT3G15530 // AT3G49810 // AT5G62090 // AT1G61100 // AT5G04…
GO:0005623	Cellular component	cell	1.4e-09	4.4e-08	// AT5G14120 // AT4G28310 // AT2G03270 // AT1G51660 // AT4G11660 // AT2G02950 // AT4G14210 // AT5G02290 // AT5G47220 // AT3G50950 // AT1G01540 // AT1G77890 // AT5G06870 // AT1G80920 // AT5G19340 // AT1G67470 // AT5G26920 // AT5G58870 // AT2G43010 // AT2G46660 // AT3G45970 // AT1G23030 // AT1G23740 // AT1G74950 // AT1G03160 // AT2G37240 // AT3G15530 // AT3G49810 // AT5G62090 // AT1G61100 // AT5G04…
GO:0016020	Cellular component	membrane	2.2e-08	5.6e-07	// AT5G14120 // AT5G06870 // AT2G46660 // AT3G25410 // AT5G02290 // AT3G50950 // AT1G01540 // AT5G56750 // AT1G67470 // AT5G58870 // AT3G45970 // AT1G18740 // AT1G14240 // AT1G03160 // AT3G15530 // AT5G19100 // AT1G61100 // AT4G00300 // AT4G35470 // AT2G28120 // AT3G29075 // AT5G04080 // AT4G02600 // AT5G11790 // AT5G11650 // AT3G16470 // AT5G56100 // AT5G54380 // AT1G20510 // AT3G19540 // AT1G73…
GO:0031224	Cellular component	intrinsic component of membrane	9.6e-08	2e-06	// AT5G14120 // AT2G46660 // AT3G02130 // AT1G01540 // AT5G56750 // AT5G58870 // AT3G45970 // AT1G18740 // AT1G14240 // AT1G03160 // AT3G15530 // AT4G00300 // AT2G28120 // AT4G02600 // AT5G11790 // AT5G11650 // AT5G56100 // AT5G54380 // AT1G20510 // AT1G73220 // AT3G07390 // AT5G27420 // AT3G52400 // AT5G54980 // AT5G10380 // AT1G23080 // AT4G13410 // AT2G41420 // AT1G59590 // AT4G04570 // AT2G41…
GO:0044425	Cellular component	membrane part	5.4e-06	9.9e-05	// AT5G14120 // AT2G46660 // AT3G02130 // AT1G01540 // AT5G56750 // AT5G58870 // AT3G45970 // AT1G18740 // AT1G14240 // AT1G03160 // AT3G15530 // AT4G00300 // AT2G28120 // AT4G02600 // AT4G00370 // AT5G11790 // AT5G11650 // AT5G56100 // AT5G54380 // AT1G20510 // AT1G73220 // AT3G07390 // AT5G27420 // AT3G52400 // AT5G54980 // AT5G10380 // AT1G23080 // AT4G13410 // AT2G41420 // AT1G59590 // AT4G04…
GO:0016021	Cellular component	integral component of membrane	6.7e-06	0.00011	// AT5G14120 // AT4G21740 // AT2G46660 // AT3G04210 // AT3G25410 // AT5G06700 // AT3G23110 // AT4G01950 // AT1G58520 // AT1G01540 // AT1G15010 // AT2G22330 // AT4G25090 // AT3G23750 // AT5G56750 // AT1G08930 // AT5G54710 // AT1G01500 // AT1G12750 // AT5G58870 // AT1G57680 // AT3G49530 // AT3G45970 // AT1G18740 // AT1G14240 // AT1G03160 // AT3G15530 // AT5G14930 // ATCG00350 // AT4G00300 // AT5G11…
GO:0009536	Cellular component	plastid	8.4e-06	0.00012	// AT1G58290 // AT1G58520 // AT1G74440 // AT2G46660 // AT4G14510 // AT5G19730 // AT4G14210 // AT2G41680 // AT5G02290 // AT3G15450 // AT2G22330 // AT5G01790 // AT1G80920 // AT1G65390 // AT5G55260 // AT4G19710 // AT5G58870 // AT1G72520 // AT4G14690 // AT3G26740 // AT1G18740 // AT1G23740 // AT1G51660 // AT1G03160 // AT2G37240 // AT4G38060 // AT5G14930 // AT2G47490 // AT2G04790 // AT2G31810 // AT2G06…
GO:0009507	Cellular component	chloroplast	1.3e-05	0.00016	// AT1G58290 // AT1G58520 // AT1G74440 // AT2G46660 // AT4G14510 // AT5G19730 // AT4G14210 // AT2G41680 // AT5G02290 // AT3G15450 // AT2G22330 // AT5G01790 // AT1G80920 // AT1G65390 // AT4G19710 // AT5G58870 // AT1G72520 // AT4G14690 // AT3G26740 // AT1G18740 // AT1G23740 // AT1G51660 // AT1G03160 // AT2G37240 // AT4G38060 // AT5G14930 // AT2G47490 // AT2G04790 // AT2G31810 // AT2G06850 // AT1G12…
GO:0030312	Cellular component	external encapsulating structure	2.1e-05	0.00023	// AT1G16110 // AT5G06870 // AT4G20860 // AT5G20630 // AT4G01630 // AT3G51600 // AT5G49360 // AT5G64260 // AT1G29670 // AT4G02330 // AT5G23210 // AT5G57560 // AT5G51550 // AT4G03210 // AT4G22690 // AT1G26770 // AT4G25810 // AT4G33220 // AT1G64760 // AT1G80170 // AT2G27500 // AT5G19730 // AT2G06850 // AT3G08030 // AT3G28200 // AT3G44990 // AT1G32170 // AT3G16240 // AT1G20190 // AT1G35140 // AT1G20…
GO:0005618	Cellular component	cell wall	2.1e-05	0.00023	// AT1G16110 // AT5G06870 // AT4G20860 // AT5G20630 // AT4G01630 // AT3G51600 // AT5G49360 // AT5G64260 // AT1G29670 // AT4G02330 // AT5G23210 // AT5G57560 // AT5G51550 // AT4G03210 // AT4G22690 // AT1G26770 // AT4G25810 // AT4G33220 // AT1G64760 // AT1G80170 // AT2G27500 // AT5G19730 // AT2G06850 // AT3G08030 // AT3G28200 // AT3G44990 // AT1G32170 // AT3G16240 // AT1G20190 // AT1G35140 // AT1G20…
GO:0031225	Cellular component	anchored component of membrane	2.6e-05	0.00026	// AT3G04640 // AT5G56170 // AT3G46900 // AT2G46330 // AT4G09030 // AT2G23130 // AT5G19240 // AT3G20600 // AT5G11740 // AT2G44290 // AT3G54920 // AT4G35100 // AT5G06320 // AT2G35960 // AT1G07135 // AT1G64760 // AT5G20230 // AT3G11650 // AT4G20830 // AT3G61640 // AT1G80080 // AT5G58090 // AT2G27500 // AT2G34510 // AT3G07390 // AT4G26690 // AT1G24140 // AT5G49280 // AT1G03870 // AT5G64310 // AT3G06…
GO:0048046	Cellular component	apoplast	6.3e-05	0.00058	// AT5G20630 // AT4G23170 // AT4G03210 // AT3G44990 // AT1G32170 // AT5G49360 // AT4G12970 // AT2G21330 // AT5G49910 // AT1G29670 // AT4G33300 // AT5G57560 // AT5G51550 // AT3G05490 // AT4G25810 // AT1G23740 // AT5G38420 // AT1G12900 // AT2G26080 // AT2G17230 // AT2G06850 // AT1G62050 // AT1G78820 // AT4G34260 // AT1G35140 // AT1G62750 // AT1G70370 // AT5G64260 // AT5G65730 // AT4G20830 // AT1G72…
GO:0031226	Cellular component	intrinsic component of plasma membrane	0.00012	0.001	// AT3G46900 // AT3G12520 // AT1G64760 // AT3G57330 // AT4G01010 // AT3G20600 // AT4G25010 // AT3G54920 // AT2G35960 // AT4G35100 // AT1G27770 // AT5G06320 // AT5G15410 // AT2G37170 // AT2G37180 // AT5G53130 // AT3G14770 // AT3G16240 // AT5G20230 // AT5G23660 // AT3G11650 // AT5G10180 // AT5G58090 // AT5G43350 // AT3G07390 // AT4G26690 // AT2G27500 // AT1G03870 // AT2G36830 // AT2G01180 // AT2G41…
GO:0009505	Cellular component	plant-type cell wall	0.00031	0.0024	// AT1G16110 // AT5G06870 // AT4G20860 // AT5G20630 // AT5G19730 // AT5G49360 // AT5G64260 // AT5G23210 // AT5G51550 // AT3G45970 // AT1G26770 // AT4G33220 // AT1G80170 // AT2G06850 // AT3G16240 // AT1G35140 // AT3G10720 // AT2G46710 // AT1G02640 // AT4G20830 // AT1G12240 // AT1G78830 // AT3G28200 // AT4G26690 // AT4G19420 // AT4G08950 // AT1G22880 // AT4G13340 // AT4G29310 // AT1G23200 // AT4G15…
GO:0005911	Cellular component	cell-cell junction	0.001	0.0055	// AT3G53990 // AT3G05490 // AT5G06870 // AT4G12690 // AT1G64760 // AT3G51600 // AT5G40340 // AT3G57530 // AT4G27450 // AT3G20600 // AT2G23810 // AT1G31540 // AT1G69840 // AT2G45900 // AT1G18810 // AT2G26300 // AT3G14210 // AT3G61260 // AT3G45970 // AT1G11260 // AT4G34150 // AT4G16370 // AT5G06320 // AT1G22280 // AT4G13340 // AT2G37170 // AT2G35960 // AT2G06850 // AT5G48380 // AT3G11650 // AT3G16…
GO:0030054	Cellular component	cell junction	0.001	0.0055	// AT3G53990 // AT3G05490 // AT5G06870 // AT4G12690 // AT1G64760 // AT3G51600 // AT5G40340 // AT3G57530 // AT4G27450 // AT3G20600 // AT2G23810 // AT1G31540 // AT1G69840 // AT2G45900 // AT1G18810 // AT2G26300 // AT3G14210 // AT3G61260 // AT3G45970 // AT1G11260 // AT4G34150 // AT4G16370 // AT5G06320 // AT1G22280 // AT4G13340 // AT2G37170 // AT2G35960 // AT2G06850 // AT5G48380 // AT3G11650 // AT3G16…
GO:0009506	Cellular component	plasmodesma	0.00094	0.0055	// AT3G53990 // AT3G05490 // AT5G06870 // AT4G12690 // AT1G64760 // AT3G51600 // AT5G40340 // AT3G57530 // AT4G27450 // AT3G20600 // AT2G23810 // AT1G31540 // AT1G69840 // AT2G45900 // AT1G18810 // AT2G26300 // AT3G14210 // AT3G61260 // AT3G45970 // AT1G11260 // AT4G34150 // AT4G16370 // AT5G06320 // AT1G22280 // AT4G13340 // AT2G37170 // AT2G35960 // AT2G06850 // AT5G48380 // AT3G11650 // AT3G16…
GO:0046658	Cellular component	anchored component of plasma membrane	0.001	0.0055	// AT3G07390 // AT4G26690 // AT5G20230 // AT1G64760 // AT4G35100 // AT3G11650 // AT5G06320 // AT2G35960 // AT3G20600 // AT1G03870 // AT5G58090 // AT3G54920 // AT2G27500 // AT5G15350 // AT3G46900
GO:0009941	Cellular component	chloroplast envelope	0.00081	0.0055	// AT1G58290 // AT5G06220 // AT4G14210 // ATCG00330 // AT2G21330 // AT5G49910 // AT5G58870 // AT1G59870 // AT5G35970 // AT2G34460 // AT1G23740 // AT1G03160 // AT5G42650 // AT1G60600 // AT1G27770 // AT5G03910 // AT3G25410 // AT5G38420 // AT1G12900 // AT2G26080 // AT5G03555 // ATCG00350 // AT2G47730 // AT3G25770 // AT2G47490 // AT5G05740 // AT3G16240 // AT1G17220 // AT4G04850 // AT1G62750 // AT2G47…
GO:0055044	Cellular component	symplast	0.00094	0.0055	// AT3G53990 // AT3G05490 // AT5G06870 // AT4G12690 // AT1G64760 // AT3G51600 // AT5G40340 // AT3G57530 // AT4G27450 // AT3G20600 // AT2G23810 // AT1G31540 // AT1G69840 // AT2G45900 // AT1G18810 // AT2G26300 // AT3G14210 // AT3G61260 // AT3G45970 // AT1G11260 // AT4G34150 // AT4G16370 // AT5G06320 // AT1G22280 // AT4G13340 // AT2G37170 // AT2G35960 // AT2G06850 // AT5G48380 // AT3G11650 // AT3G16…
GO:0044435	Cellular component	plastid part	0.00087	0.0055	// AT1G58290 // AT4G14690 // AT1G51660 // AT4G14210 // AT2G41680 // AT4G35760 // AT1G80920 // AT5G55260 // AT4G19710 // AT5G58870 // AT2G34460 // ATCG00330 // AT1G03160 // AT1G12900 // AT2G26080 // AT2G47730 // AT4G04850 // AT2G47750 // AT4G14680 // AT5G17230 // AT3G10840 // AT5G43780 // AT3G56010 // AT1G56050 // AT3G01440 // AT2G28210 // AT1G06690 // AT3G02450 // AT1G79050 // AT3G03630 // AT5G66…
GO:0044434	Cellular component	chloroplast part	0.0012	0.0063	// AT1G58290 // AT4G14690 // AT1G51660 // AT4G14210 // AT2G41680 // AT4G35760 // AT1G80920 // AT4G19710 // AT5G58870 // AT2G34460 // ATCG00330 // AT1G03160 // AT1G12900 // AT2G26080 // AT2G47730 // AT4G04850 // AT2G47750 // AT4G14680 // AT5G17230 // AT3G10840 // AT5G43780 // AT3G56010 // AT1G56050 // AT3G01440 // AT2G28210 // AT1G06690 // AT3G02450 // AT1G79050 // AT3G03630 // AT5G66720 // ATCG00…
GO:0009526	Cellular component	plastid envelope	0.0014	0.0074	// AT1G58290 // AT5G06220 // AT4G14210 // ATCG00330 // AT2G21330 // AT5G49910 // AT5G58870 // AT1G59870 // AT5G35970 // AT2G34460 // AT1G23740 // AT1G03160 // AT5G42650 // AT1G60600 // AT1G27770 // AT5G03910 // AT3G25410 // AT5G38420 // AT1G12900 // AT2G26080 // AT5G03555 // ATCG00350 // AT2G47730 // AT3G25770 // AT2G47490 // AT5G05740 // AT3G16240 // AT1G17220 // AT4G04850 // AT1G62750 // AT2G47…
GO:0044459	Cellular component	plasma membrane part	0.004	0.02	// AT3G46900 // AT3G12520 // AT1G64760 // AT3G57330 // AT1G27770 // AT4G01010 // AT3G20600 // AT4G25010 // AT3G54920 // AT2G35960 // AT3G07040 // AT4G35100 // AT2G26300 // AT5G06320 // AT5G15410 // AT2G37170 // AT2G37180 // AT5G53130 // AT3G14770 // AT3G16240 // AT4G04970 // AT5G20230 // AT5G23660 // AT3G11650 // AT4G34390 // AT5G10180 // AT5G58090 // AT5G43350 // AT3G07390 // AT4G26690 // AT2G27…
GO:0010287	Cellular component	plastoglobule	0.0045	0.021	// AT2G34460 // AT5G17230 // AT5G42650 // ATCG00340 // ATCG00350 // AT2G21330 // AT4G38970 // AT4G19170 // ATCG00280 // AT4G31390 // AT1G06690
GO:0043227	Cellular component	membrane-bounded organelle	0.0054	0.025	// AT5G14120 // AT4G28310 // AT2G03270 // AT1G51660 // AT4G11660 // AT4G14210 // AT5G02290 // AT5G47220 // AT3G50950 // AT1G77890 // AT1G80920 // AT5G19340 // AT5G57685 // AT5G58870 // AT2G43010 // AT2G46660 // AT3G45970 // AT1G23030 // AT1G23740 // AT1G74950 // AT1G03160 // AT2G37240 // AT3G49810 // AT2G31810 // AT3G13080 // AT5G59570 // AT4G35470 // AT1G72430 // AT1G19180 // AT3G12400 // AT4G13…
GO:0043231	Cellular component	intracellular membrane-bounded organelle	0.0057	0.025	// AT5G14120 // AT4G28310 // AT2G03270 // AT1G51660 // AT4G11660 // AT4G14210 // AT5G02290 // AT5G47220 // AT3G50950 // AT1G77890 // AT1G80920 // AT5G19340 // AT5G57685 // AT5G58870 // AT2G43010 // AT2G46660 // AT3G45970 // AT1G23030 // AT1G23740 // AT1G74950 // AT1G03160 // AT2G37240 // AT3G49810 // AT2G31810 // AT3G13080 // AT5G59570 // AT4G35470 // AT1G72430 // AT1G19180 // AT3G12400 // AT4G13…
GO:0009579	Cellular component	thylakoid	0.0063	0.027	// AT4G14690 // AT4G14210 // AT2G21330 // AT5G49910 // AT1G29670 // AT5G12860 // AT5G58870 // AT2G34460 // AT3G49720 // AT1G03160 // AT4G35770 // AT1G42970 // AT5G38420 // AT3G04790 // ATCG00350 // AT2G47730 // AT3G25770 // AT1G14345 // AT5G05740 // AT4G04850 // AT1G77090 // AT2G45180 // AT2G22360 // AT5G30510 // AT3G56010 // AT3G01440 // AT4G38970 // AT4G35760 // AT1G23740 // AT1G06690 // AT2G29…
GO:0005887	Cellular component	integral component of plasma membrane	0.0097	0.04	// AT3G16240 // AT3G12520 // AT5G23660 // AT3G57330 // AT1G27770 // AT5G53130 // AT2G01180 // AT5G10180 // AT5G15410 // AT4G01010 // AT2G37180 // AT4G35100 // AT2G41560 // AT2G36830 // AT3G14770 // AT2G37170 // AT4G25010 // AT5G43350
GO:0031969	Cellular component	chloroplast membrane	0.011	0.043	// AT1G58290 // AT2G47490 // AT4G27440 // AT3G26570 // AT1G60600 // AT1G27770 // AT5G03910 // AT5G05740 // AT4G04850 // AT4G02510 // AT5G17230 // AT5G57030 // AT5G03555 // AT2G24820 // AT1G42970 // AT5G12860 // AT3G02450 // AT1G03160 // AT3G26650 // AT5G20380 // AT5G38430 // AT4G00370 // AT2G37860
GO:0019005	Cellular component	SCF ubiquitin ligase complex	0.012	0.046	// AT5G63160 // AT5G45110 // AT4G37610 // AT3G48360 // AT1G80440 // AT4G23570 // AT5G67480
GO:0009532	Cellular component	plastid stroma	0.012	0.046	// ATCG00950 // AT1G51660 // AT2G41680 // AT2G31170 // AT1G08250 // AT5G42650 // AT2G21330 // AT3G04790 // AT1G80920 // AT5G55260 // AT4G19710 // AT2G34460 // ATCG01020 // AT1G23740 // AT3G04550 // AT5G38420 // AT1G12900 // AT5G15450 // ATCG00350 // AT1G70570 // AT2G47730 // AT5G13650 // AT3G19480 // AT1G17220 // AT3G01120 // AT3G25770 // AT1G62750 // AT4G14680 // AT5G17230 // AT3G09650 // AT1G42…
