# Supplementary material for: LncRNA DANA1 promotes drought tolerance and histone deacetylation of drought responsive genes in Arabidopsis
Source: EMBO Rep. 2024 Jan 2;25(2):796–812. doi: 10.1038/s44319-023-00030-4 (PMC10897447; doi:10.1038/s44319-023-00030-4)
Supplement: Supplementary file 4 — Source Data Fig. 1 [file 44319_2023_30_MOESM4_ESM.zip]

Archive with 23 entries (16 files):
- Fig. 1B/
- Fig. 1B/Fig.1B.tif
- Fig. 1C/
- Fig. 1C/1-2 MS.tif
- Fig. 1C/20% PEG.tif
- Fig. 1D/
- Fig. 1D/Fig.1D.xlsx
- Fig. 1E/
- Fig. 1E/Fig.1E.xlsx
- Fig. 1F/
- Fig. 1F/Col-0 drought for twelve days.tif
- Fig. 1F/Col-0 five days after rewatering.tif
- Fig. 1F/Col-0 three-week-old seedlings.tif
- Fig. 1F/dana1-1 drought for twelve days.tif
- Fig. 1F/dana1-1 five days after rewatering.tif
- Fig. 1F/dana1-1 three-week-old seedlings.tif
- Fig. 1F/dana1-2 drought for twelve days.tif
- Fig. 1F/dana1-2 five days after rewatering.tif
- Fig. 1F/dana1-2 three-week-old seedlings.tif
- Fig. 1G/
- Fig. 1G/Fig.1G.xlsx
- Fig. 1H/
- Fig. 1H/Fig.1H.xlsx
