# Supplementary material for: LncRNA DANA1 promotes drought tolerance and histone deacetylation of drought responsive genes in Arabidopsis
Source: EMBO Rep. 2024 Jan 2;25(2):796–812. doi: 10.1038/s44319-023-00030-4 (PMC10897447; doi:10.1038/s44319-023-00030-4)
Supplement: Supplementary file 4 — Source Data Fig. 1 [file 44319_2023_30_MOESM4_ESM.zip › Fig. 1D/Fig.1D.xlsx]

## Sheet: Sheet1
	1/2 MS	Col	dana1-1	dana1-2	20%PEG	Col	dana1-1	dana1-2
Shoot fresh weight( five seedling shoot per data)		301*10^-4	371*10^-4	355*10^-4		105*10^-4	88*10^-4	71*10^-4
		371*10^-4	391*10^-4	371*10^-4		133*10^-4	104*10^-4	86*10^-4
		336*10^-4	353*10^-4	382*10^-4		101*10^-4	104*10^-4	101*10^-4
Root elongation	1/2 MS	Col	dana1-1	dana1-2	20%PEG	Col	dana1-1	dana1-2
		38.8	43.14	42.21		9.15	10.97	9.95
		37.13	39.27	40.33		9.11	8.32	9.69
		36.84	39.81	34.47		7.59	6.02	9.75
		37.24	41.03	39.75		8.07	6.17	8.04
		36.17	35.32	40.76		9.2	10	9.34
		33.76	37.47	38.41		12.11	9.19	6.25
		41.34	41.13	36.28		11.25	9.67	6.87
		38.27	43.47	42.08		10.67	6.53	7.58
		36.14	38.31	34.17		9.17	6.85	7.01
		40.13	35.34	33.34		9.1	7.01	7
		38.94	41.94	35.48		8.68	8.73	8.4
		36.94	38.95	39.74		8.22	8.23	7.87
		38.09	36.71	35.35		10.04	9.08	9.29
		35.5	39.59	34.94		8.07	7.67	9.34
		36.71	41.89	42.63		12	9.08	9.42
