# Supplementary material for: LncRNA DANA1 promotes drought tolerance and histone deacetylation of drought responsive genes in Arabidopsis
Source: EMBO Rep. 2024 Jan 2;25(2):796–812. doi: 10.1038/s44319-023-00030-4 (PMC10897447; doi:10.1038/s44319-023-00030-4)
Supplement: Supplementary file 4 — Source Data Fig. 1 [file 44319_2023_30_MOESM4_ESM.zip › Fig. 1E/Fig.1E.xlsx]

## Sheet: Sheet1
Time (d)	Rep1	Rep2	Rep3
0	1.02	0.92	1.06
2	1.29	2.57	1.07
4	2.54	4.83	3
6	7.83	8.44	6.98
8	4.59	3.16	4.65
10	0.1	0.31	1.39
