# Supplementary material for: LncRNA DANA1 promotes drought tolerance and histone deacetylation of drought responsive genes in Arabidopsis
Source: EMBO Rep. 2024 Jan 2;25(2):796–812. doi: 10.1038/s44319-023-00030-4 (PMC10897447; doi:10.1038/s44319-023-00030-4)
Supplement: Supplementary file 4 — Source Data Fig. 1 [file 44319_2023_30_MOESM4_ESM.zip › Fig. 1G/Fig.1G.xlsx]

## Sheet: Sheet1
		Rep1	Rep2	Rep3
	Col-0	96.3	96.67	100
	dana1-1	3.7	23.33	26.67
	dana1-2	0	30	33.33
