# Supplementary material for: LncRNA DANA1 promotes drought tolerance and histone deacetylation of drought responsive genes in Arabidopsis
Source: EMBO Rep. 2024 Jan 2;25(2):796–812. doi: 10.1038/s44319-023-00030-4 (PMC10897447; doi:10.1038/s44319-023-00030-4)
Supplement: Supplementary file 4 — Source Data Fig. 1 [file 44319_2023_30_MOESM4_ESM.zip › Fig. 1H/Fig.1H.xlsx]

## Sheet: Sheet1
	Col-0	dana1-1	dana1-2
0h	0	0	0	Rep1
	0	0	0	Rep2
	0	0	0	Rep3
0.5h	18.46	23.54	23.27	Rep1
	21.93	26	28.42	Rep2
	17.62	27.93	21.69	Rep3
1h	21.03	29.86	27.38	Rep1
	26.43	29.8	31.75	Rep2
	20.57	28.4	26.33	Rep3
1.5h	23.01	32.3	31.67	Rep1
	28.64	32.99	34.47	Rep2
	23.79	30.41	28.92	Rep3
2h	26.57	33.85	32.9	Rep1
	30.77	38.85	38.6	Rep2
	28	36.33	35.28	Rep3
2.5h	29.64	37.35	37.45	Rep1
	33.8	45.32	41.23	Rep2
	31.48	42.13	40.02	Rep3
3h	32.53	39.98	41.56	Rep1
	36.66	50.98	46.84	Rep2
	34.35	48.17	45.78	Rep3
4h	36.59	45.62	46.98	Rep1
	39.69	56.83	52.19	Rep2
	37.66	55.98	50.52	Rep3
5h	41.8	50.49	50.57	Rep1
	43.29	63.62	57.54	Rep2
	41.32	65.33	55.94	Rep3
6h	45.78	57.39	56.78	Rep1
	46.07	69.58	63.07	Rep2
	45.89	73.02	61.27	Rep3
