# Supplementary material for: LncRNA DANA1 promotes drought tolerance and histone deacetylation of drought responsive genes in Arabidopsis
Source: EMBO Rep. 2024 Jan 2;25(2):796–812. doi: 10.1038/s44319-023-00030-4 (PMC10897447; doi:10.1038/s44319-023-00030-4)
Supplement: Supplementary file 5 — Source Data Fig. 2 [file 44319_2023_30_MOESM5_ESM.zip]

Archive with 21 entries (15 files):
- Fig.2A/
- Fig.2A/Fig.2A.xlsx
- Fig.2B/
- Fig.2B/1-2 MS.tif
- Fig.2B/20% PEG.tif
- Fig.2C/
- Fig.2C/Fig.2C.xlsx
- Fig.2D/
- Fig.2D/Col-0 drought for eighteen days.tif
- Fig.2D/Col-0 five days after rewatering.tif
- Fig.2D/Col-0 three-week-old seedlings.tif
- Fig.2D/DANA1 OE-15 drought for eighteen days.tif
- Fig.2D/DANA1 OE-15 five days after rewatering.tif
- Fig.2D/DANA1 OE-15 three-week-old seedlings.tif
- Fig.2D/DANA1 OE-9 drought for eighteen days.tif
- Fig.2D/DANA1 OE-9 five days after rewatering.tif
- Fig.2D/DANA1 OE-9 three-week-old seedlings.tif
- Fig.2E/
- Fig.2E/Fig.2E.xlsx
- Fig.2F/
- Fig.2F/Fig.2F.xlsx
