# Supplementary material for: LncRNA DANA1 promotes drought tolerance and histone deacetylation of drought responsive genes in Arabidopsis
Source: EMBO Rep. 2024 Jan 2;25(2):796–812. doi: 10.1038/s44319-023-00030-4 (PMC10897447; doi:10.1038/s44319-023-00030-4)
Supplement: Supplementary file 5 — Source Data Fig. 2 [file 44319_2023_30_MOESM5_ESM.zip › Fig.2A/Fig.2A.xlsx]

## Sheet: Sheet1
	Rep1	Rep2	Rep3
Col-0	1.16	0.83	1.01
DANA1 OE-9	445.27	371.72	425.01
DANA1 OE-15	245.14	258.87	283.42
