# Supplementary material for: LncRNA DANA1 promotes drought tolerance and histone deacetylation of drought responsive genes in Arabidopsis
Source: EMBO Rep. 2024 Jan 2;25(2):796–812. doi: 10.1038/s44319-023-00030-4 (PMC10897447; doi:10.1038/s44319-023-00030-4)
Supplement: Supplementary file 5 — Source Data Fig. 2 [file 44319_2023_30_MOESM5_ESM.zip › Fig.2C/Fig.2C.xlsx]

## Sheet: Sheet1
	1/2 MS	Col-0	DANA1 OE-9	DANA1 OE-15	20%PEG	Col-0	DANA1 OE-9	DANA1 OE-15
Shoot fresh weight( five seedling shoot per data)		258*10^-4	214*10^-4	228*10^-4		80*10^-4	93*10^-4	114*10^-4
		262*10^-4	245*10^-4	219*10^-4		76*10^-4	90*10^-4	88*10^-4
		239*10^-4	231*10^-4	214*10^-4		89*10^-4	86*10^-4	109*10^-4
Root elongation	1/2 MS	Col-0	DANA1 OE-9	DANA1 OE-15	20%PEG	Col-0	DANA1 OE-9	DANA1 OE-15
		3.86	3.49	3.77		1.31	1.74	1.68
		3.98	3.87	3.16		1.46	1.74	1.5
		4.02	3.92	4.05		1.26	1.42	1.76
		4.03	3.76	4.06		1.19	1.34	1.93
		3.86	4.08	4.05		1.28	1.39	1.79
		4.45	3.92	4.14		1.32	1.72	1.74
		4.02	3.86	4.01		1.37	1.33	1.33
		3.85	4.05	4.21		1.1	1.63	1.39
		3.83	3.87	4.17		1.14	1.29	1.45
		3.94	3.64	4.32		1.17	1.64	1.79
		3.84	3.62	4.1		1.81	1.64	1.79
		3.85	4.08	3.95		1.13	1.35	1.88
		3.68	4.23	4.22		1.09	1.43	1.17
		3.92	4.09	4.22		1.66	1.28	1.69
		4.07	4.27	3.45		1.48	1.3	1.76
