# Supplementary material for: LncRNA DANA1 promotes drought tolerance and histone deacetylation of drought responsive genes in Arabidopsis
Source: EMBO Rep. 2024 Jan 2;25(2):796–812. doi: 10.1038/s44319-023-00030-4 (PMC10897447; doi:10.1038/s44319-023-00030-4)
Supplement: Supplementary file 5 — Source Data Fig. 2 [file 44319_2023_30_MOESM5_ESM.zip › Fig.2E/Fig.2E.xlsx]

## Sheet: Sheet1
	Rep1	Rep2	Rep3
Col-0	31.03	7.41	0
DANA1 OE-9	82.76	60.71	90
DANA1 OE-15	100	65.52	100
