# Supplementary material for: LncRNA DANA1 promotes drought tolerance and histone deacetylation of drought responsive genes in Arabidopsis
Source: EMBO Rep. 2024 Jan 2;25(2):796–812. doi: 10.1038/s44319-023-00030-4 (PMC10897447; doi:10.1038/s44319-023-00030-4)
Supplement: Supplementary file 5 — Source Data Fig. 2 [file 44319_2023_30_MOESM5_ESM.zip › Fig.2F/Fig.2F.xlsx]

## Sheet: Sheet1
	Col-0	DANA1 OE-9	DANA1 OE-15
0h	0	0	0	Rep1
	0	0	0	Rep2
	0	0	0	Rep3
0.5h	15.53	9.56	14.34	Rep1
	17.54	12.61	13.52	Rep2
	14.47	9.5	11.96	Rep3
1h	19.41	13.77	19.6	Rep1
	21.76	18.44	16.76	Rep2
	20.26	14.91	17.66	Rep3
1.5h	25	16.37	23.58	Rep1
	25.49	21.57	19.91	Rep2
	24.17	17.76	20.51	Rep3
2h	28.11	18.52	25.91	Rep1
	28.17	24.27	23.8	Rep2
	27.32	20.42	22.81	Rep3
2.5h	32.45	21.5	28.32	Rep1
	31.9	27.19	26.67	Rep2
	30.3	23.74	25.03	Rep3
3h	36.18	23.95	30.83	Rep1
	34.86	30.54	29.44	Rep2
	33.79	26.4	27.68	Rep3
4h	42.16	27.93	37.39	Rep1
	38.8	33.89	35	Rep2
	40.09	32	32.34	Rep3
5h	48.37	32.9	42.75	Rep1
	44.15	38.34	39.63	Rep2
	45.62	36.85	36.58	Rep3
6h	53.11	36.73	44.91	Rep1
	48.8	41.47	42.31	Rep2
	50.64	41.22	39.15	Rep3
