# Supplementary material for: LncRNA DANA1 promotes drought tolerance and histone deacetylation of drought responsive genes in Arabidopsis
Source: EMBO Rep. 2024 Jan 2;25(2):796–812. doi: 10.1038/s44319-023-00030-4 (PMC10897447; doi:10.1038/s44319-023-00030-4)
Supplement: Supplementary file 6 — Source Data Fig. 3 [file 44319_2023_30_MOESM6_ESM.zip]

Archive with 37 entries (28 files):
- Fig.3A/
- Fig.3A/-LHU.tif
- Fig.3A/-LU.tif
- Fig.3B/
- Fig.3B/Fig.3B.tif
- Fig.3C/
- Fig.3C/BF (6xMS2 DIP1-nYFP cYFP-MSCP).tif
- Fig.3C/BF (6xMS2-DANA1 DIP1-nYFP cYFP-MSCP).tif
- Fig.3C/DAPI (6xMS2 DIP1-nYFP cYFP-MSCP).tif
- Fig.3C/DAPI (6xMS2-DANA1 DIP1-nYFP cYFP-MSCP).tif
- Fig.3C/Fig.3C.xlsx
- Fig.3C/Merge (6xMS2 DIP1-nYFP cYFP-MSCP).tif
- Fig.3C/Merge (6xMS2-DANA1 DIP1-nYFP cYFP-MSCP).tif
- Fig.3C/YFP (6xMS2 DIP1-nYFP cYFP-MSCP).tif
- Fig.3C/YFP (6xMS2-DANA1 DIP1-nYFP cYFP-MSCP).tif
- Fig.3D/
- Fig.3D/Fig.3D.tif
- Fig.3D/Fig.3D.xlsx
- Fig.3E/
- Fig.3E/1-2 MS.tif
- Fig.3E/20% PEG.tif
- Fig.3F/
- Fig.3F/Fig.3F.xlsx
- Fig.3G/
- Fig.3G/Col-0 drought for fourteen days.tif
- Fig.3G/Col-0 five days after rewatering.tif
- Fig.3G/Col-0 three-week-old seedlings.tif
- Fig.3G/dip1-1 drought for fourteen days.tif
- Fig.3G/dip1-1 five days after rewatering.tif
- Fig.3G/dip1-1 three-week-old seedlings.tif
- Fig.3G/dip1-2 drought for fourteen days.tif
- Fig.3G/dip1-2 five days after rewatering.tif
- Fig.3G/dip1-2 three-week-old seedlings.tif
- Fig.3H/
- Fig.3H/Fig.3H.xlsx
- Fig.3I/
- Fig.3I/Fig.3I.xlsx
