# Supplementary material for: LncRNA DANA1 promotes drought tolerance and histone deacetylation of drought responsive genes in Arabidopsis
Source: EMBO Rep. 2024 Jan 2;25(2):796–812. doi: 10.1038/s44319-023-00030-4 (PMC10897447; doi:10.1038/s44319-023-00030-4)
Supplement: Supplementary file 6 — Source Data Fig. 3 [file 44319_2023_30_MOESM6_ESM.zip › Fig.3C/Fig.3C.xlsx]

## Sheet: Sheet1
	MS2 expression
	Rep1	Rep2	Rep3
6xMS2/DIP1-nYFP/cYFP-MSCP	0.72	1.07	1.2
6xMS2-DANA1/DIP1-nYFP/cYFP-MSCP	0.55	0.9	0.89
