# Supplementary material for: LncRNA DANA1 promotes drought tolerance and histone deacetylation of drought responsive genes in Arabidopsis
Source: EMBO Rep. 2024 Jan 2;25(2):796–812. doi: 10.1038/s44319-023-00030-4 (PMC10897447; doi:10.1038/s44319-023-00030-4)
Supplement: Supplementary file 6 — Source Data Fig. 3 [file 44319_2023_30_MOESM6_ESM.zip › Fig.3D/Fig.3D.xlsx]

## Sheet: Sheet1
	DANA1 expression
	Rep1	Rep2	Rep3
IgG -Dehydration	0.11	0.11	0.1
ANTI-GFP -Dehydration	0.4	0.35	0.37
IgG +Dehydration	0.15	0.134153	0.128777
ANTI-GFP +Dehydration	0.75	0.6	0.65
	PP2A expression
	Rep1	Rep2	Rep3
IgG -Dehydration	0	0	0
ANTI-GFP -Dehydration	0.00346022	0.01	0.01
IgG +Dehydration	0.01	0	0.01
ANTI-GFP +Dehydration	0	0	0.01
