# Supplementary material for: LncRNA DANA1 promotes drought tolerance and histone deacetylation of drought responsive genes in Arabidopsis
Source: EMBO Rep. 2024 Jan 2;25(2):796–812. doi: 10.1038/s44319-023-00030-4 (PMC10897447; doi:10.1038/s44319-023-00030-4)
Supplement: Supplementary file 6 — Source Data Fig. 3 [file 44319_2023_30_MOESM6_ESM.zip › Fig.3F/Fig.3F.xlsx]

## Sheet: Sheet1
	1/2 MS	Col-0	dip1-1	dip1-2	20%PEG	Col-0	dip1-1	dip1-2
Shoot fresh weight( five seedling shoot per data)		209*10^-4	208*10^-4	200*10^-4		98*10^-4	73*10^-4	56*10^-4
		212*10^-4	238*10^-4	199*10^-4		88*10^-4	66*10^-4	55*10^-4
		220*10^-4	220*10^-4	223*10^-4		91*10^-4	62*10^-4	59*10^-4
Root elongation	1/2 MS	Col-0	dip1-1	dip1-2	20%PEG	Col-0	dip1-1	dip1-2
		3.34	3.24	3.54		0.76	0.56	0.41
		3.11	3.13	3.59		0.68	0.55	0.41
		3.15	3.05	3.43		0.68	0.47	0.52
		3.07	3.15	3.2		0.73	0.41	0.53
		3.06	3.41	3.11		0.59	0.37	0.39
		3.44	3.44	3.49		0.97	0.76	0.43
		3.22	3.54	3.8		0.76	0.65	0.71
		3.29	3.3	3.48		0.95	0.76	0.59
		3.19	2.54	3.59		0.7	0.56	0.53
		3.28	3.45	3.38		0.77	0.65	0.48
		3.43	3.55	3.41		1	0.76	0.38
		3.17	3.55	3.45		0.87	0.94	0.4
		3.22	3.48	3.34		0.98	0.84	0.35
		3.16	3.65	3.42		1.08	0.48	0.6
		3.28	3.47	3.41		0.94	0.56	0.66
