# Supplementary material for: LncRNA DANA1 promotes drought tolerance and histone deacetylation of drought responsive genes in Arabidopsis
Source: EMBO Rep. 2024 Jan 2;25(2):796–812. doi: 10.1038/s44319-023-00030-4 (PMC10897447; doi:10.1038/s44319-023-00030-4)
Supplement: Supplementary file 6 — Source Data Fig. 3 [file 44319_2023_30_MOESM6_ESM.zip › Fig.3I/Fig.3I.xlsx]

## Sheet: Sheet1
	Col-0	dip1-1	dip1-2
0h	0	0	0	Rep1
	0	0	0	Rep2
	0	0	0	Rep3
0.5h	16.89	18.71	15.13	Rep1
	14.99	15.93	15.66	Rep2
	16.11	14.3	14.63	Rep3
1h	20.39	23.25	19.47	Rep1
	19.14	21.51	20.06	Rep2
	19.35	21.6	18.55	Rep3
1.5h	22.99	27.07	24.16	Rep1
	22.21	25.37	24.56	Rep2
	22.44	27.57	23.43	Rep3
2h	25.74	31.43	28.85	Rep1
	25.9	30.05	29.35	Rep2
	25.45	33.15	27.61	Rep3
2.5h	28.42	36.88	33.36	Rep1
	28.9	34.15	33.27	Rep2
	28.24	38.65	31.53	Rep3
3h	32.07	41.42	37.7	Rep1
	32.28	39	38.36	Rep2
	31.17	44.3	35.45	Rep3
4h	38.1	48.32	45.22	Rep1
	37.74	47.7	45.21	Rep2
	35.69	51.06	41.99	Rep3
5h	40.85	53.32	51.59	Rep1
	42.51	53.28	52.05	Rep2
	40.14	57.89	48.78	Rep3
6h	43.6	60.04	56.9	Rep1
	46.35	59.03	58.02	Rep2
	42.7	62.92	53.57	Rep3
