# Supplementary material for: LncRNA DANA1 promotes drought tolerance and histone deacetylation of drought responsive genes in Arabidopsis
Source: EMBO Rep. 2024 Jan 2;25(2):796–812. doi: 10.1038/s44319-023-00030-4 (PMC10897447; doi:10.1038/s44319-023-00030-4)
Supplement: Supplementary file 7 — Source Data Fig. 4 [file 44319_2023_30_MOESM7_ESM.zip]

Archive with 38 entries (29 files):
- Fig.4A/
- Fig.4A/-WL.tif
- Fig.4A/-WLHA.tif
- Fig.4B/
- Fig.4B/ANTI-GST.tif
- Fig.4B/ANTI-MBP.tif
- Fig.4C/
- Fig.4C/BF (cYFP PWWP3-nYFP).tif
- Fig.4C/BF (DIP-cYFP nYFP).tif
- Fig.4C/BF (DIP1-cYFP PWWP3-nYFP).tif
- Fig.4C/Merge (cYFP PWWP3-nYFP).tif
- Fig.4C/Merge (DIP1-cYFP nYFP).tif
- Fig.4C/Merge (DIP1-cYFP PWWP3-nYFP).tif
- Fig.4C/YFP (cYFP PWWP3-nYFP).tif
- Fig.4C/YFP (DIP-cYFP nYFP).tif
- Fig.4C/YFP (DIP1-cYFP PWWP3-nYFP).tif
- Fig.4D/
- Fig.4D/ANTI-GFP.tif
- Fig.4D/ANTI-MYC.tif
- Fig.4E/
- Fig.4E/1-2 MS.tif
- Fig.4E/20% PEG.tif
- Fig.4F/
- Fig.4F/Fig.4F.xlsx
- Fig.4G/
- Fig.4G/Col-0 drought for thirteen days.tif
- Fig.4G/Col-0 five days after rewatering.tif
- Fig.4G/Col-0 three-week-old seedlings.tif
- Fig.4G/pwwp3-1 drought for thirteen days.tif
- Fig.4G/pwwp3-1 five days after rewatering.tif
- Fig.4G/pwwp3-1 three-week-old seedlings.tif
- Fig.4G/pwwp3-2 drought for thirteen days.tif
- Fig.4G/pwwp3-2 five days after rewatering.tif
- Fig.4G/pwwp3-2 three-week-old seedlings.tif
- Fig.4H/
- Fig.4H/Fig.4H.xlsx
- Fig.4I/
- Fig.4I/Fig.4I.xlsx
