# Supplementary material for: LncRNA DANA1 promotes drought tolerance and histone deacetylation of drought responsive genes in Arabidopsis
Source: EMBO Rep. 2024 Jan 2;25(2):796–812. doi: 10.1038/s44319-023-00030-4 (PMC10897447; doi:10.1038/s44319-023-00030-4)
Supplement: Supplementary file 7 — Source Data Fig. 4 [file 44319_2023_30_MOESM7_ESM.zip › Fig.4F/Fig.4F.xlsx]

## Sheet: Sheet1
	1/2 MS	Col-0	pwwp3-1	pwwp3-2	20%PEG	Col-0	pwwp3-1	pwwp3-2
Shoot fresh weight( five seedling shoot per data)		235*10^-4	248*10^-4	233*10^-4		83*10^-4	52*10^-4	60*10^-4
		257*10^-4	263*10^-4	248*10^-4		86*10^-4	68*10^-4	69*10^-4
		254*10^-4	253*10^-4	263*10^-4		85*10^-4	67*10^-4	65*10^-4
Root elongation	1/2 MS	Col-0	pwwp3-1	pwwp3-2	20%PEG	Col-0	pwwp3-1	pwwp3-2
		3.21	3.12	3.25		0.68	0.74	0.69
		3.06	3.21	3.18		0.72	0.76	0.69
		3.19	3.06	3.23		0.72	0.75	0.65
		3.05	3	2.98		0.74	0.66	0.52
		3.09	2.87	3.13		0.86	0.73	0.61
		3.33	3.41	3.08		0.71	0.61	0.58
		3.39	3.01	3.16		0.69	0.62	0.65
		3.33	3.25	3.09		0.78	0.52	0.6
		3.1	3.28	3.48		0.7	0.53	0.65
		3.28	2.93	3.34		0.65	0.39	0.51
		3.21	3.07	3.41		0.66	0.48	0.61
		3.2	3.16	3.21		0.68	0.59	0.59
		3.31	2.98	3.46		0.73	0.55	0.59
		3.27	3.32	3.17		0.65	0.54	0.56
		3.11	3.35	3.23		0.63	0.55	0.48
