# Supplementary material for: LncRNA DANA1 promotes drought tolerance and histone deacetylation of drought responsive genes in Arabidopsis
Source: EMBO Rep. 2024 Jan 2;25(2):796–812. doi: 10.1038/s44319-023-00030-4 (PMC10897447; doi:10.1038/s44319-023-00030-4)
Supplement: Supplementary file 7 — Source Data Fig. 4 [file 44319_2023_30_MOESM7_ESM.zip › Fig.4H/Fig.4H.xlsx]

## Sheet: Sheet1
		Rep1	Rep2	Rep3
	Col-0	80	96.67	100
	pwwp3-1	16.67	10	30
	pwwp3-2	13.33	23.33	13.33
