# Supplementary material for: LncRNA DANA1 promotes drought tolerance and histone deacetylation of drought responsive genes in Arabidopsis
Source: EMBO Rep. 2024 Jan 2;25(2):796–812. doi: 10.1038/s44319-023-00030-4 (PMC10897447; doi:10.1038/s44319-023-00030-4)
Supplement: Supplementary file 7 — Source Data Fig. 4 [file 44319_2023_30_MOESM7_ESM.zip › Fig.4I/Fig.4I.xlsx]

## Sheet: Sheet1
	Col-0	dip1-1	dip1-2
0h	0	0	0	Rep1
	0	0	0	Rep2
	0	0	0	Rep3
0.5h	13.8	15.61	14.2	Rep1
	21.93	20.78	17.77	Rep2
	21.9	22.42	23.11	Rep3
1h	23.18	28.93	32.86	Rep1
	28.15	27.15	30.33	Rep2
	27.74	31.69	32.05	Rep3
1.5h	27.23	34.24	39.2	Rep1
	32.46	31.72	35.07	Rep2
	31.82	38.57	37.13	Rep3
2h	29.62	37.88	42.8	Rep1
	34.94	34.9	38.27	Rep2
	33.87	41.85	41.6	Rep3
2.5h	32.01	40.69	46.31	Rep1
	37.87	37.95	41.82	Rep2
	36.79	45.89	44.68	Rep3
3h	33.95	43.5	49.53	Rep1
	40.35	41	44.08	Rep2
	38.69	48.58	49.31	Rep3
4h	36.71	46.31	52.27	Rep1
	43.86	44.46	46.8	Rep2
	40.88	50.67	52.08	Rep3
5h	39.93	50.88	57.86	Rep1
	46.64	48.2	50.95	Rep2
	43.8	56.35	57.47	Rep3
6h	44.16	55.46	62.88	Rep1
	51.32	53.32	55.45	Rep2
	47.15	61.14	61.79	Rep3
