# Supplementary material for: LncRNA DANA1 promotes drought tolerance and histone deacetylation of drought responsive genes in Arabidopsis
Source: EMBO Rep. 2024 Jan 2;25(2):796–812. doi: 10.1038/s44319-023-00030-4 (PMC10897447; doi:10.1038/s44319-023-00030-4)
Supplement: Supplementary file 8 — Source Data Fig. 5 [file 44319_2023_30_MOESM8_ESM.zip]

Archive with 12 entries (6 files):
- Fig.5B/
- Fig.5B/Fig.5B.xlsx
- Fig.5C/
- Fig.5C/Fig.5C.xlsx
- Fig.5D/
- Fig.5D/Fig.5D.xlsx
- Fig.5E/
- Fig.5E/Fig.5E.xlsx
- Fig.5F/
- Fig.5F/Fig.5F.xlsx
- Fig.5G/
- Fig.5G/Fig.5G.xlsx
