# Supplementary material for: LncRNA DANA1 promotes drought tolerance and histone deacetylation of drought responsive genes in Arabidopsis
Source: EMBO Rep. 2024 Jan 2;25(2):796–812. doi: 10.1038/s44319-023-00030-4 (PMC10897447; doi:10.1038/s44319-023-00030-4)
Supplement: Supplementary file 8 — Source Data Fig. 5 [file 44319_2023_30_MOESM8_ESM.zip › Fig.5B/Fig.5B.xlsx]

## Sheet: Sheet1
	-Dehydration			+Dehydration
	Col-0	dana1-2	dip1-1	Col-0	dana1-2	dip1-1
	0.15	0.34	0.43	0.1	0.28	0.24	Rep1
A1-1	0.18	0.37	0.43	0.12	0.24	0.24	Rep2
	0.17	0.33	0.39	0.12	0.22	0.24	Rep3
	0.28	0.45	0.55	0.17	0.31	0.3	Rep1
A1-2	0.22	0.49	0.53	0.16	0.27	0.29	Rep2
	0.25	0.42	0.49	0.18	0.24	0.28	Rep3
	0.25	0.33	0.46	0.1	0.39	0.24	Rep1
A1-3	0.18	0.44	0.38	0.13	0.27	0.3	Rep2
	0.18	0.31	0.31	0.13	0.34	0.3	Rep3
	0.28	0.66	0.53	0.18	0.45	0.36	Rep1
A1-4	0.28	0.68	0.62	0.19	0.49	0.41	Rep2
	0.27	0.59	0.58	0.17	0.3	0.28	Rep3
	0.21	0.37	0.48	0.11	0.34	0.24	Rep1
A2-1	0.2	0.38	0.49	0.12	0.29	0.23	Rep2
	0.19	0.37	0.41	0.16	0.3	0.22	Rep3
	0.29	0.63	0.45	0.17	0.34	0.31	Rep1
A2-2	0.31	0.58	0.51	0.16	0.3	0.29	Rep2
	0.31	0.52	0.46	0.16	0.29	0.26	Rep3
	0.29	0.46	0.5	0.18	0.4	0.34	Rep1
A2-3	0.28	0.5	0.52	0.18	0.3	0.31	Rep2
	0.27	0.48	0.47	0.21	0.33	0.29	Rep3
	0.19	0.48	0.36	0.07	0.25	0.18	Rep1
A2-4	0.19	0.42	0.37	0.07	0.25	0.17	Rep2
	0.19	0.34	0.32	0.08	0.26	0.17	Rep3
	0.09	0.09	0.07	0.09	0.1	0.11	Rep1
TA3	0.08	0.08	0.07	0.09	0.09	0.11	Rep2
	0.08	0.08	0.09	0.11	0.1	0.08	Rep3
