# Supplementary material for: LncRNA DANA1 promotes drought tolerance and histone deacetylation of drought responsive genes in Arabidopsis
Source: EMBO Rep. 2024 Jan 2;25(2):796–812. doi: 10.1038/s44319-023-00030-4 (PMC10897447; doi:10.1038/s44319-023-00030-4)
Supplement: Supplementary file 8 — Source Data Fig. 5 [file 44319_2023_30_MOESM8_ESM.zip › Fig.5C/Fig.5C.xlsx]

## Sheet: Sheet1
	-Dehydration			+Dehydration
	Col-0	dana1-2	dip1-1	Col-0	dana1-2	dip1-1
	1.04	1.73	1.99	0.65	1.32	1.09	Rep1
A1-1	0.92	1.7	2.02	0.63	1.19	1.16	Rep2
	0.92	1.57	1.87	0.73	1.26	1.17	Rep3
	1.74	2.84	2.49	0.77	1.77	1.66	Rep1
A1-2	1.6	3.02	2.88	0.78	1.74	1.63	Rep2
	1.56	2.79	2.4	0.88	1.73	1.48	Rep3
	1.37	1.77	1.9	0.62	1.45	1.38	Rep1
A1-3	1.54	1.54	1.84	0.72	1.25	1.2	Rep2
	1.24	2.73	1.72	0.9	1.31	1.33	Rep3
	2.02	3.41	2.74	1.02	2.13	1.92	Rep1
A1-4	1.67	3.59	3.08	0.97	2.19	2.17	Rep2
	1.72	2.55	2.87	1.19	2.43	1.94	Rep3
	0.92	1.68	1.98	0.54	0.96	1.21	Rep1
A2-1	0.88	1.65	1.81	0.55	1.19	1.15	Rep2
	0.9	1.6	1.79	0.57	0.99	0.63	Rep3
	1.99	2.72	2.6	0.78	1.98	1.89	Rep1
A2-2	1.84	2.86	2.75	0.92	1.58	1.78	Rep2
	1.74	2.72	2.47	0.96	2.16	1.52	Rep3
	1.79	2.33	2.59	1.05	2.05	2.02	Rep1
A2-3	1.6	2.27	2.66	1.11	1.82	2.01	Rep2
	1.63	2.33	2.5	1.16	1.81	1.85	Rep3
	1.19	2.26	2.01	0.45	0.93	1.05	Rep1
A2-4	1.12	1.99	2.25	0.46	0.99	1.09	Rep2
	1.2	1.89	2.02	0.5	1	1.04	Rep3
	0.54	0.61	0.5	0.63	0.46	0.51	Rep1
TA3	0.47	0.5	0.49	0.53	0.41	0.55	Rep2
	0.49	0.5	0.53	0.61	0.76	0.67	Rep3
