# Supplementary material for: LncRNA DANA1 promotes drought tolerance and histone deacetylation of drought responsive genes in Arabidopsis
Source: EMBO Rep. 2024 Jan 2;25(2):796–812. doi: 10.1038/s44319-023-00030-4 (PMC10897447; doi:10.1038/s44319-023-00030-4)
Supplement: Supplementary file 8 — Source Data Fig. 5 [file 44319_2023_30_MOESM8_ESM.zip › Fig.5D/Fig.5D.xlsx]

## Sheet: Sheet1
	-Dehydration			+Dehydration
	Col-0	dana1-2	dip1-1	Col-0	dana1-2	dip1-1
	0.00111288	0.000767075	0.000397952	0.00110672	0.000777492	0.00105721	Rep1
A1-1	0.00129639	0.000629718	0.000551436	0.00175576	0.00105372	0.000734574	Rep2
	0.000712157	0.000530207	0.000586532	0.0012916	0.000944787	0.000722257	Rep3
	0.00125063	0.000522105	0.000589177	0.00162766	0.00127539	0.00128442	Rep1
A1-2	0.00133503	0.00096684	0.000638786	0.00226541	0.00127965	0.000964081	Rep2
	0.0017041	0.0006459	0.000767181	0.00169114	0.000902521	0.00118142	Rep3
	0.000531987	0.000420513	0.000379876	0.00139984	0.00064182	0.000848895	Rep1
A1-3	0.000794259	0.000405385	0.000391912	0.00112644	0.000796171	0.000612766	Rep2
	0.00058213	0.000498659	0.000478554	0.00156695	0.00101378	0.000702475	Rep3
	0.00135298	0.00102724	0.000720439	0.00470791	0.00256964	0.00350799	Rep1
A1-4	0.00139384	0.000682804	0.000766543	0.00497221	0.00293745	0.00271654	Rep2
	0.00106242	0.000920772	0.000716776	0.00679572	0.00269692	0.00260267	Rep3
	0.00182188	0.000267496	0.000318196	0.00317612	0.00221048	0.00215684	Rep1
A2-1	0.00124716	0.000208544	0.000315687	0.00496419	0.00248188	0.00201769	Rep2
	0.00158248	0.00037371	0.000482701	0.00437394	0.00182264	0.00244206	Rep3
	0.00444616	0.00224957	0.00204216	0.00689878	0.00599639	0.00492668	Rep1
A2-2	0.00340742	0.00308173	0.00252433	0.00713841	0.00567775	0.00693068	Rep2
	0.00392678	0.00312899	0.00350544	0.00785397	0.00508631	0.00463721	Rep3
	0.00379037	0.00192672	0.00217329	0.00566747	0.00508368	0.00405925	Rep1
A2-3	0.00399536	0.00182296	0.00285044	0.00602665	0.00364812	0.00369469	Rep2
	0.00317474	0.00193595	0.00290579	0.00721604	0.00396464	0.00373578	Rep3
	0.000746009	0.000599621	0.000585138	0.00100455	0.000817267	0.000766124	Rep1
A2-4	0.000653763	0.000636312	0.000407397	0.00118472	0.000690119	0.000710286	Rep2
	0.000750977	0.000421015	0.000539681	0.00110538	0.000792739	0.000719986	Rep3
	0.000224087	0.000228208	0.000146259	0.000261947	0.000498333	0.000225648	Rep1
TA3	0.000283751	0.000248186	0.00029263	0.000251058	0.000264084	0.000191593	Rep2
	0.000234626	0.000238384	0.000140288	0.000321232	0.000156311	0.000414151	Rep3
