# Supplementary material for: LncRNA DANA1 promotes drought tolerance and histone deacetylation of drought responsive genes in Arabidopsis
Source: EMBO Rep. 2024 Jan 2;25(2):796–812. doi: 10.1038/s44319-023-00030-4 (PMC10897447; doi:10.1038/s44319-023-00030-4)
Supplement: Supplementary file 8 — Source Data Fig. 5 [file 44319_2023_30_MOESM8_ESM.zip › Fig.5E/Fig.5E.xlsx]

## Sheet: Sheet1
	Rep1	Rep2	Rep3
LacZ	0.25	2.02	1.1
DANA1-EVEN	99.56	77.73	85.8
DANA1-ODD	232.21	223.34	231.79
