# Supplementary material for: LncRNA DANA1 promotes drought tolerance and histone deacetylation of drought responsive genes in Arabidopsis
Source: EMBO Rep. 2024 Jan 2;25(2):796–812. doi: 10.1038/s44319-023-00030-4 (PMC10897447; doi:10.1038/s44319-023-00030-4)
Supplement: Supplementary file 8 — Source Data Fig. 5 [file 44319_2023_30_MOESM8_ESM.zip › Fig.5F/Fig.5F.xlsx]

## Sheet: Sheet1
	-Dehydration			+Dehydration
	DANA1-EVEN	DANA1-ODD	LacZ	DANA1-EVEN	DANA1-ODD	LacZ
	2.75	2.48	0.99	5.88	3.57	1.02	Rep1
A1-1	3.28	2.38	1	5.88	3.6	0.99	Rep2
	3.64	2.17	1.01	5.79	3.49	0.98	Rep3
	2.55	2.39	1.12	4.51	4.28	1.04	Rep1
A1-2	3.04	2.08	0.98	5.19	4.59	0.98	Rep2
	3.37	1.81	0.91	5.7	5.41	0.98	Rep3
	0.78	0.89	0.96	0.78	1.15	1.05	Rep1
A1-3	0.89	0.8	1	0.91	1.39	0.8	Rep2
	0.9	0.7	1.04	1.08	1.53	1.19	Rep3
	0.64	0.43	1.07	0.73	0.81	1.15	Rep1
A1-4	0.59	0.39	1	0.78	0.66	0.99	Rep2
	0.56	0.35	0.94	0.92	0.55	0.87	Rep3
	2.66	2.24	1	4	2.65	1.03	Rep1
A2-1	2.66	2.08	1	4	2.84	1	Rep2
	2.51	2.19	1	4.07	3.15	0.97	Rep3
	0.63	0.69	0.73	1.31	0.72	0.95	Rep1
A2-2	0.61	0.75	0.98	1.14	0.95	1	Rep2
	0.55	0.84	1.39	1	1.25	1.05	Rep3
	1.06	1.04	0.99	0.78	0.71	1.1	Rep1
A2-3	0.98	1.06	1	0.92	1	1	Rep2
	0.84	1.14	1.02	1.25	1.58	0.91	Rep3
	1.33	1.19	1.77	1.13	0.52	0.8	Rep1
A2-4	1.19	1.03	1.03	1.1	0.75	0.99	Rep2
	0.99	0.98	0.55	0.98	1.03	1.27	Rep3
	1.39	0.62	1.06	0.92	1.03	0.99	Rep1
TA3	1.21	0.7	1.01	0.8	1.03	1	Rep2
	0.98	0.89	0.93	0.69	1.11	1.01	Rep3
