# Supplementary material for: LncRNA DANA1 promotes drought tolerance and histone deacetylation of drought responsive genes in Arabidopsis
Source: EMBO Rep. 2024 Jan 2;25(2):796–812. doi: 10.1038/s44319-023-00030-4 (PMC10897447; doi:10.1038/s44319-023-00030-4)
Supplement: Supplementary file 8 — Source Data Fig. 5 [file 44319_2023_30_MOESM8_ESM.zip › Fig.5G/Fig.5G.xlsx]

## Sheet: Sheet1
	Col-0	dana1-1	dana1-2	dip1-1	dip1-2
Control	7.3	3.13	3.9	4.69	4.81	Rep1
	5.95	3.67	3.88	6.2	4.99	Rep2
	6.69	3.45	5.05	5.01	5.63	Rep3
Drought stress	69.07	7.9	8.59	53	39.12	Rep1
	57.86	10.95	8.11	54.74	32.03	Rep2
	60.18	10.07	9.69	41.96	27.79	Rep3
