# Supplementary material for: LncRNA DANA1 promotes drought tolerance and histone deacetylation of drought responsive genes in Arabidopsis
Source: EMBO Rep. 2024 Jan 2;25(2):796–812. doi: 10.1038/s44319-023-00030-4 (PMC10897447; doi:10.1038/s44319-023-00030-4)
Supplement: Supplementary file 9 — Appendix Figure S6B Source Data [file 44319_2023_30_MOESM9_ESM.zip]

Archive with 2 entries (2 files):
- ANTI-ACTIN.tif
- ANTI-GFP.tif
